# Supplementary material for: (E)-N′-(2,4-Dichloro­benzyl­idene)-3-nitro­benzohydrazide
Source: Acta Crystallogr Sect E Struct Rep Online. 2010 Nov 30;66(Pt 12):o3360. doi: 10.1107/S1600536810049470 (PMC3011430; doi:10.1107/S1600536810049470)
Supplement: Supplementary file 2 [file e-66-o3360-Isup2.hkl]

# 
# h,k,l, Fc-squared, Fo-squared, sigma(Fo-squared) and status flag 
# 
data_I
_shelx_title ' A in P2(1)/c' 
_shelx_refln_list_code          4 
_shelx_F_calc_maximum      276.03 
_exptl_crystal_F_000       688.00 
_reflns_d_resolution_high  0.7828 
 
loop_ 
 _symmetry_equiv_pos_as_xyz 
 'x, y, z' 
 '-x, y+1/2, -z+1/2' 
 '-x, -y, -z' 
 'x, -y-1/2, z-1/2' 
 
_cell_length_a    12.0040 
_cell_length_b    14.3840 
_cell_length_c     8.4650 
_cell_angle_alpha  90.000 
_cell_angle_beta   96.302 
_cell_angle_gamma  90.000 
 
_shelx_F_squared_multiplier     1.000 
 
loop_ 
 _refln_index_h 
 _refln_index_k 
 _refln_index_l 
 _refln_F_squared_calc 
 _refln_F_squared_meas 
 _refln_F_squared_sigma 
 _refln_observed_status 
   2   0   0     2268.29     2333.86     53.83 o 
   3   0   0     4749.92     4766.77     46.21 o 
   4   0   0     2865.47     2657.80     26.79 o 
   5   0   0     1378.24     1351.15     18.26 o 
   6   0   0       16.29       20.92      3.54 o 
   7   0   0      357.46      364.95     10.55 o 
   8   0   0       76.81       81.17      9.70 o 
   9   0   0      388.34      385.26     16.55 o 
  10   0   0        7.53        9.89      6.73 o 
  11   0   0        1.01       -2.26      5.63 o 
  12   0   0        1.66       -3.66      7.32 o 
  13   0   0      131.38      139.89     19.78 o 
  14   0   0       21.77       13.92     11.72 o 
  15   0   0        1.99        0.73     10.99 o 
   1   1   0      237.55      250.66      5.42 o 
   2   1   0        0.09        2.44      1.08 o 
   3   1   0     5170.23     5409.59     31.51 o 
   4   1   0      241.94      228.67      4.70 o 
   5   1   0       24.56       24.38      2.39 o 
   6   1   0      223.62      233.45      5.87 o 
   7   1   0       26.55       32.40      3.07 o 
   8   1   0        0.07        0.28      2.70 o 
   9   1   0      277.68      247.71      9.51 o 
  10   1   0       40.18       33.29      5.60 o 
  11   1   0       21.74       21.60      6.23 o 
  12   1   0       15.11       19.32      7.50 o 
  13   1   0        2.61       -3.25      5.94 o 
  14   1   0       29.22       35.73     18.31 o 
  15   1   0       53.91      104.73     20.51 o 
   0   2   0      600.51      557.58     10.99 o 
   1   2   0        0.72        2.89      1.08 o 
   2   2   0      681.06      717.34      7.47 o 
   3   2   0     4614.25     4515.94     27.55 o 
   4   2   0     2940.08     3003.61     21.00 o 
   5   2   0      191.14      182.76      5.74 o 
   6   2   0       37.51       50.12      3.93 o 
   7   2   0     1366.68     1355.93     18.54 o 
   8   2   0      178.63      208.27      7.42 o 
   9   2   0       54.82       57.91      5.16 o 
  10   2   0      639.64      630.13     17.26 o 
  11   2   0       21.37       37.50      6.96 o 
  12   2   0        1.19        0.91      6.00 o 
  13   2   0        6.69        5.04      6.46 o 
  14   2   0       47.59       37.35     13.92 o 
  15   2   0        0.24        2.20     10.25 o 
   1   3   0     2474.31     2362.01     18.09 o 
   2   3   0     1309.15     1395.27     11.16 o 
   3   3   0     4821.53     4797.12     37.03 o 
   4   3   0        0.04        1.63      1.64 o 
   5   3   0     1312.91     1294.58     16.14 o 
   6   3   0      261.30      257.47      5.99 o 
   7   3   0     1037.02     1020.55     12.78 o 
   8   3   0        8.64        6.96      3.16 o 
   9   3   0      380.66      392.50     16.85 o 
  10   3   0       12.93       10.78      7.55 o 
  11   3   0       33.69       39.73      7.31 o 
  12   3   0      134.39      137.77     11.41 o 
  13   3   0        1.91       11.72      9.52 o 
  14   3   0       26.26       51.27     15.38 o 
  15   3   0      105.20       83.49     19.78 o 
   0   4   0     4397.61     4307.24     41.96 o 
   1   4   0       91.81       91.54      3.22 o 
   2   4   0     3408.49     3283.46     24.82 o 
   3   4   0       18.57       20.60      2.10 o 
   4   4   0        4.33        6.43      1.81 o 
   5   4   0      119.00      117.68      4.49 o 
   6   4   0      232.92      218.28      5.79 o 
   7   4   0      465.66      451.76      8.43 o 
   8   4   0      100.17      117.37      8.88 o 
   9   4   0       35.32       30.51      4.50 o 
  10   4   0      250.23      243.87     12.78 o 
  11   4   0       42.16       46.96     13.18 o 
  12   4   0       17.88       10.03      8.25 o 
  13   4   0        4.22       17.28     10.25 o 
  14   4   0       32.83       34.42     14.65 o 
   1   5   0       21.65       32.82      2.67 o 
   2   5   0     1122.64     1192.35     11.61 o 
   3   5   0       20.43       29.42      2.49 o 
   4   5   0      615.44      609.94      8.61 o 
   5   5   0      373.37      369.64      7.06 o 
   6   5   0       62.65       70.93      5.93 o 
   7   5   0      236.86      239.46      8.41 o 
   8   5   0      306.55      298.53      9.93 o 
   9   5   0      345.87      326.65     11.05 o 
  10   5   0       37.57       57.45     13.18 o 
  11   5   0       14.27       25.63      9.32 o 
  12   5   0       10.26        7.73      9.16 o 
  13   5   0        4.06       -0.47     10.25 o 
  14   5   0       18.04       15.38     12.45 o 
   0   6   0      244.81      240.27      7.54 o 
   1   6   0      365.13      389.45      6.67 o 
   2   6   0      693.53      686.35      9.18 o 
   3   6   0     6232.15     6204.46     44.89 o 
   4   6   0        1.63        4.79      2.13 o 
   5   6   0      158.78      170.39      5.68 o 
   6   6   0     2932.80     2985.73     28.06 o 
   7   6   0      901.80      883.11     16.14 o 
   8   6   0       45.89       29.53      9.30 o 
   9   6   0       66.00       66.36      8.14 o 
  10   6   0      315.94      316.31     14.18 o 
  11   6   0        4.98        3.77      7.32 o 
  12   6   0       65.74       59.27     12.40 o 
  13   6   0       20.22       24.15     26.73 o 
  14   6   0       13.39       16.11     12.45 o 
   1   7   0      230.36      209.81      5.55 o 
   2   7   0     2331.75     2611.42     21.45 o 
   3   7   0      504.80      485.25      9.70 o 
   4   7   0       25.69       25.41      2.85 o 
   5   7   0      561.61      566.55     10.70 o 
   6   7   0       44.47       54.85      4.81 o 
   7   7   0      106.63      105.52      7.41 o 
   8   7   0      194.63      225.58     20.54 o 
   9   7   0        0.78        9.15      5.30 o 
  10   7   0      111.32      126.80     11.03 o 
  11   7   0        2.94        1.39      6.76 o 
  12   7   0      278.98      260.56     21.97 o 
  13   7   0        7.50       11.97     22.34 o 
  14   7   0       54.25       76.61     15.49 o 
   0   8   0     1064.99     1048.46     18.19 o 
   1   8   0      109.95       97.43      4.46 o 
   2   8   0      815.04      794.92     11.19 o 
   3   8   0      116.06       84.23      5.86 o 
   4   8   0      173.14      168.59      6.89 o 
   5   8   0      309.71      309.27      8.81 o 
   6   8   0      702.62      729.82     13.69 o 
   7   8   0      135.32      152.45      8.86 o 
   8   8   0       17.48       15.11      6.17 o 
   9   8   0       45.47       41.19     14.12 o 
  10   8   0      192.56      237.06     27.33 o 
  11   8   0      117.39      136.12     18.31 o 
  12   8   0        1.59        6.18     11.72 o 
  13   8   0      317.91      384.11     26.37 o 
   1   9   0     1099.58     1094.86     13.85 o 
   2   9   0       28.88       26.35      3.10 o 
   3   9   0      423.22      407.87     10.13 o 
   4   9   0       63.50       74.38      6.41 o 
   5   9   0      298.63      276.40      9.08 o 
   6   9   0       61.34       78.05      7.17 o 
   7   9   0        8.52        8.96      5.41 o 
   8   9   0      321.86      320.57     15.02 o 
   9   9   0       41.50       48.27     14.83 o 
  10   9   0        6.79       11.01      6.50 o 
  11   9   0       56.36       62.36     13.20 o 
  12   9   0       10.64       23.18     12.45 o 
  13   9   0       42.45       61.73     14.06 o 
   0  10   0      493.61      494.44     13.80 o 
   1  10   0      641.72      625.90     11.07 o 
   2  10   0       17.01       17.48      3.91 o 
   3  10   0      162.16      163.97      7.74 o 
   4  10   0      812.60      787.57     15.02 o 
   5  10   0      922.43      919.25     16.43 o 
   6  10   0        8.67       19.43      5.63 o 
   7  10   0      613.96      604.45     29.05 o 
   8  10   0        0.61        4.24      9.80 o 
   9  10   0      432.44      429.95     21.23 o 
  10  10   0       15.64       11.18      6.93 o 
  11  10   0      129.23      129.18     13.19 o 
  12  10   0       32.05       46.55     15.01 o 
   1  11   0       60.79       71.34      6.20 o 
   2  11   0      128.40      137.42      7.56 o 
   3  11   0      234.24      228.45      9.03 o 
   4  11   0      617.64      597.45     13.68 o 
   5  11   0     1358.13     1346.00     24.11 o 
   6  11   0      269.79      262.31     22.42 o 
   7  11   0        0.13        1.95      5.57 o 
   8  11   0        4.59        3.09      6.02 o 
   9  11   0        1.56       -3.09      5.83 o 
  10  11   0       19.81       12.76      7.31 o 
  11  11   0        7.77        6.69      6.70 o 
  12  11   0        0.45       10.31      9.08 o 
   0  12   0      490.81      473.56     20.45 o 
   1  12   0        0.04        9.25      5.44 o 
   2  12   0      960.63      997.35     19.14 o 
   3  12   0     1275.79     1211.84     20.13 o 
   4  12   0      343.75      356.98     11.48 o 
   5  12   0       19.16       28.66      5.73 o 
   6  12   0       34.14       53.01      8.78 o 
   7  12   0       99.36      107.10     14.02 o 
   8  12   0       19.61       28.25      8.55 o 
   9  12   0       12.05        4.78      6.93 o 
  10  12   0        0.02       11.42      7.77 o 
  11  12   0        0.28        9.92      7.55 o 
   1  13   0       33.83       32.50      6.86 o 
   2  13   0       30.90       39.80      6.80 o 
   3  13   0       30.96       32.15      5.82 o 
   4  13   0       79.99       83.20      7.95 o 
   5  13   0      331.15      283.01     27.87 o 
   6  13   0       36.64       46.07      9.65 o 
   7  13   0       56.96       64.80     10.02 o 
   8  13   0       76.38      115.05     12.49 o 
   9  13   0        0.02        7.12      7.20 o 
  10  13   0        1.64       11.83      7.80 o 
   0  14   0      859.43      856.58     29.78 o 
   1  14   0       97.32      102.54      9.22 o 
   2  14   0      196.90      203.78     12.13 o 
   3  14   0        4.03       -1.21      5.59 o 
   4  14   0      492.95      497.14     16.63 o 
   5  14   0       68.21       61.95      9.90 o 
   6  14   0        0.29        4.70      6.68 o 
   7  14   0        0.43        0.88      6.20 o 
   8  14   0       16.97       26.72      8.99 o 
   9  14   0       50.12       59.19     10.85 o 
   1  15   0       34.75       35.82      7.48 o 
   2  15   0        2.77        0.30      5.78 o 
   3  15   0        2.34        1.82      6.09 o 
   4  15   0       83.57       81.40     11.06 o 
   5  15   0      170.50      135.02     16.31 o 
   6  15   0       35.35       49.65     13.44 o 
   7  15   0       50.61       64.76     14.40 o 
   8  15   0        3.80        5.19      7.43 o 
   0  16   0       12.82       30.90     10.84 o 
   1  16   0      121.73      101.71     10.49 o 
   2  16   0      103.69      125.54     12.47 o 
   3  16   0       20.65       13.39      8.75 o 
   4  16   0        2.39        5.34      9.20 o 
   5  16   0        3.82        7.88      9.68 o 
   6  16   0       15.49       31.49     12.30 o 
   7  16   0       24.34       26.84     11.88 o 
   1  17   0       23.05       29.75      8.69 o 
   2  17   0       24.79       25.93      8.09 o 
   3  17   0       35.76       53.79     10.75 o 
   4  17   0       47.35       37.58     12.62 o 
   5  17   0      156.04      188.06     59.69 o 
   0  18   0      113.93      134.23     18.10 o 
   1  18   0       51.07       54.27     10.17 o 
   2  18   0        0.81       -2.68      7.99 o 
   3  18   0       13.37       24.01     12.16 o 
 -15   1   1       15.80       20.51     13.18 o 
 -14   1   1        8.72       21.24     11.72 o 
 -13   1   1       17.22       18.33      6.72 o 
 -12   1   1        6.61        5.82      4.75 o 
 -11   1   1       73.85       73.56      7.43 o 
 -10   1   1      297.33      324.15     17.76 o 
  -9   1   1       16.59       14.10      4.27 o 
  -8   1   1       25.20       25.13      4.48 o 
  -7   1   1       79.69       95.98      4.20 o 
  -6   1   1      720.01      688.44      8.67 o 
  -5   1   1      558.19      576.16      8.77 o 
  -4   1   1      475.08      469.62      9.02 o 
  -3   1   1        7.06       10.41      3.21 o 
  -2   1   1     2887.38     2803.44     19.56 o 
  -1   1   1    11267.49    11088.07     72.39 o 
   0   1   1       13.56       13.31      1.90 o 
   1   1   1      941.21      945.94      9.87 o 
   2   1   1     1418.62     1400.70     12.43 o 
   3   1   1    76193.02    71695.00    376.47 o 
   4   1   1      488.50      515.32      7.34 o 
   5   1   1       88.25       90.15      5.02 o 
   6   1   1      375.05      369.92      7.39 o 
   7   1   1      499.33      463.34      8.78 o 
   8   1   1        6.37        1.40      2.56 o 
   9   1   1       14.31       19.38      3.90 o 
  10   1   1        0.11        0.28      4.89 o 
  11   1   1        7.28       10.62      6.73 o 
  12   1   1        0.71       -4.39      5.96 o 
  13   1   1       42.30       36.56      9.57 o 
  14   1   1        2.92        2.10      8.01 o 
 -15   2   1        3.36       14.65     11.72 o 
 -14   2   1        2.44        5.86      9.52 o 
 -13   2   1        3.39        8.23      9.52 o 
 -12   2   1       68.74       68.05      7.68 o 
 -11   2   1      422.69      436.97     23.89 o 
 -10   2   1        8.51       10.30      4.47 o 
  -9   2   1      381.54      368.59     13.11 o 
  -8   2   1       27.33       22.56      4.45 o 
  -7   2   1     1274.50     1249.62     15.95 o 
  -6   2   1     3081.12     3087.79     26.70 o 
  -5   2   1       93.01       90.69      4.11 o 
  -4   2   1      557.23      556.24      8.46 o 
  -3   2   1     6285.76     6241.42     40.00 o 
  -2   2   1     1606.64     1550.99     15.47 o 
  -1   2   1      519.34      458.85     12.56 o 
   0   2   1     1190.68     1257.61     13.69 o 
   1   2   1     3824.83     3789.76     25.37 o 
   2   2   1     3589.16     3343.70     23.83 o 
   3   2   1      128.75      136.66      3.88 o 
   4   2   1      294.13      307.74      5.75 o 
   5   2   1       26.08       17.01      2.46 o 
   6   2   1        1.81        0.91      1.98 o 
   7   2   1      260.93      258.68      6.89 o 
   8   2   1        8.14        5.20      2.78 o 
   9   2   1        0.96        2.03      3.30 o 
  10   2   1      180.30      201.76     23.40 o 
  11   2   1        6.09        3.16      6.46 o 
  12   2   1       85.93       94.79     19.41 o 
  13   2   1       30.61       42.31     10.01 o 
  14   2   1        1.78        1.62      8.06 o 
 -15   3   1       56.63       76.17     19.04 o 
 -14   3   1       60.06       69.40     13.37 o 
 -13   3   1       84.92      107.55     14.47 o 
 -12   3   1        0.55       -2.98      9.52 o 
 -11   3   1      162.33      181.91     23.89 o 
 -10   3   1       13.72       20.91      5.50 o 
  -9   3   1       86.23       86.89      9.44 o 
  -8   3   1       10.97       17.40      3.72 o 
  -7   3   1     4323.65     4348.94     35.90 o 
  -6   3   1      293.51      270.55      7.04 o 
  -5   3   1       30.36       24.17      2.78 o 
  -4   3   1      516.67      513.92      8.01 o 
  -3   3   1     1485.43     1447.85     18.15 o 
  -2   3   1     1112.65     1048.13     12.04 o 
  -1   3   1      327.76      318.42     10.09 o 
   0   3   1     5474.63     5456.40     35.16 o 
   1   3   1     1162.85     1133.71      9.95 o 
   2   3   1      613.37      579.69      8.30 o 
   3   3   1     6728.86     6588.61     39.25 o 
   4   3   1      306.17      312.83      6.77 o 
   5   3   1      636.92      636.68      9.12 o 
   6   3   1     1686.12     1685.72     16.96 o 
   7   3   1      489.56      492.81      9.23 o 
   8   3   1        6.34        6.02      2.87 o 
   9   3   1      227.92      235.12      9.89 o 
  10   3   1      148.45      148.21     15.08 o 
  11   3   1      100.00       98.53     14.93 o 
  12   3   1       18.12        8.92      6.98 o 
  13   3   1       82.14       64.87     11.35 o 
  14   3   1        0.00       -0.73     10.25 o 
 -14   4   1       19.15       14.39      9.32 o 
 -13   4   1       54.73       48.41     12.14 o 
 -12   4   1      100.19       79.97     13.02 o 
 -11   4   1        4.49        1.46      5.92 o 
 -10   4   1      282.67      313.75     14.29 o 
  -9   4   1      857.87      854.88     15.14 o 
  -8   4   1       35.36       35.82      4.30 o 
  -7   4   1      253.43      244.30      7.55 o 
  -6   4   1     1228.26     1284.48     13.13 o 
  -5   4   1      181.60      138.32      4.24 o 
  -4   4   1      350.93      338.05      5.96 o 
  -3   4   1       22.60       24.77      2.58 o 
  -2   4   1       25.36       21.88      2.57 o 
  -1   4   1     5151.46     4892.98     45.53 o 
   0   4   1     7132.92     7266.89     41.67 o 
   1   4   1      328.04      372.58      5.86 o 
   2   4   1      824.54      811.23      9.94 o 
   3   4   1     2057.31     2032.00     16.67 o 
   4   4   1     1809.94     1723.68     17.07 o 
   5   4   1       16.96       21.01      2.61 o 
   6   4   1      164.73      156.19      7.49 o 
   7   4   1      190.71      204.73      6.44 o 
   8   4   1      907.16      891.81     17.44 o 
   9   4   1       37.98       48.50      5.90 o 
  10   4   1        4.36        3.34      4.21 o 
  11   4   1      226.09      242.45     13.41 o 
  12   4   1       19.83       25.63     13.18 o 
  13   4   1        0.70       -2.20      8.79 o 
  14   4   1        2.11        2.93     10.99 o 
 -14   5   1       78.25       68.60     13.68 o 
 -13   5   1        1.26       14.07     19.41 o 
 -12   5   1       21.52       29.28      9.68 o 
 -11   5   1        0.21       -1.69      6.50 o 
 -10   5   1       28.01       17.43     11.08 o 
  -9   5   1        0.52        3.01      4.12 o 
  -8   5   1       34.95       41.11      5.40 o 
  -7   5   1       85.89       77.39      5.39 o 
  -6   5   1       21.08       21.85      3.50 o 
  -5   5   1      580.60      618.58      9.20 o 
  -4   5   1     4466.19     4525.07     30.12 o 
  -3   5   1     4072.51     3910.01     30.53 o 
  -2   5   1      478.16      497.10      8.60 o 
  -1   5   1       75.16       79.49      4.26 o 
   0   5   1    10665.54    10461.60     66.44 o 
   1   5   1     1729.31     1687.31     16.92 o 
   2   5   1      107.19       91.92      3.74 o 
   3   5   1        4.23        4.89      1.90 o 
   4   5   1      246.40      214.19      5.43 o 
   5   5   1     1093.38     1047.93     12.51 o 
   6   5   1      337.41      340.46      7.54 o 
   7   5   1      187.08      188.38      8.99 o 
   8   5   1        5.79        6.31      3.87 o 
   9   5   1      581.15      596.17     15.14 o 
  10   5   1      292.73      257.02     11.21 o 
  11   5   1        0.81        1.98      6.98 o 
  12   5   1       12.75        9.10      8.79 o 
  13   5   1        6.12       16.11     11.72 o 
  14   5   1        1.67        2.93     10.99 o 
 -14   6   1        8.94       16.17     17.94 o 
 -13   6   1        5.21        6.88      8.53 o 
 -12   6   1        3.05        3.84      6.87 o 
 -11   6   1        1.48       -0.88      7.31 o 
 -10   6   1      125.59      136.54     24.90 o 
  -9   6   1      283.82      292.67     13.29 o 
  -8   6   1       10.90        6.01      4.01 o 
  -7   6   1       13.58        8.85      4.00 o 
  -6   6   1       88.71      111.43      7.82 o 
  -5   6   1     4054.71     4006.40     28.88 o 
  -4   6   1      364.91      354.57      6.26 o 
  -3   6   1      765.08      892.32     15.14 o 
  -2   6   1      159.50      167.81      5.70 o 
  -1   6   1      719.34      669.12      8.54 o 
   0   6   1      806.70      794.30      9.81 o 
   1   6   1     4178.88     4596.93     37.06 o 
   2   6   1      786.38      790.78     10.16 o 
   3   6   1      166.85      163.57      5.79 o 
   4   6   1      302.04      267.39      6.34 o 
   5   6   1      869.66      918.60     12.31 o 
   6   6   1        1.48        5.22      2.49 o 
   7   6   1      486.69      477.30     12.99 o 
   8   6   1       29.51       36.48      5.44 o 
   9   6   1        0.89       -3.72      4.55 o 
  10   6   1       88.91       99.70     10.25 o 
  11   6   1        7.08       13.87      7.92 o 
  12   6   1       77.30       85.00     13.73 o 
  13   6   1        1.32       10.25     10.99 o 
  14   6   1        4.61        6.59     10.99 o 
 -14   7   1       21.41       17.21      8.58 o 
 -13   7   1        6.82       10.01     11.72 o 
 -12   7   1       32.36       46.27     11.24 o 
 -11   7   1        6.04       14.61      8.62 o 
 -10   7   1       64.83       93.16     13.54 o 
  -9   7   1       80.30       85.04     12.66 o 
  -8   7   1        9.75       13.27      5.19 o 
  -7   7   1        0.90       -1.87      3.68 o 
  -6   7   1       35.02       27.50      5.01 o 
  -5   7   1        3.61        4.06      3.08 o 
  -4   7   1       84.69      107.17      5.84 o 
  -3   7   1      426.94      413.29      9.04 o 
  -2   7   1     2742.96     2819.96     22.15 o 
  -1   7   1       63.41       73.37      3.61 o 
   0   7   1     1044.61     1174.60     12.91 o 
   1   7   1       59.03       69.00      4.40 o 
   2   7   1      376.74      379.19      7.50 o 
   3   7   1       48.54       50.68      3.64 o 
   4   7   1      101.03      116.95      4.97 o 
   5   7   1      220.85      219.84      6.50 o 
   6   7   1      310.43      323.03      8.87 o 
   7   7   1      179.82      182.63     10.30 o 
   8   7   1       61.69       56.00     13.89 o 
   9   7   1       11.03       14.19      6.01 o 
  10   7   1       36.42       40.64     14.42 o 
  11   7   1       11.81       16.82      9.66 o 
  12   7   1        0.38       10.64     15.75 o 
  13   7   1        2.51       11.72     11.72 o 
 -13   8   1        7.90       12.16      9.75 o 
 -12   8   1       41.59       39.20     12.82 o 
 -11   8   1      154.99      172.20     22.70 o 
 -10   8   1        2.46        0.63      5.01 o 
  -9   8   1      601.60      585.46     19.30 o 
  -8   8   1        3.78       -0.26      4.52 o 
  -7   8   1      415.18      393.38     13.74 o 
  -6   8   1      109.58      131.87      8.56 o 
  -5   8   1        7.93        7.50      3.18 o 
  -4   8   1      129.94      129.33      7.73 o 
  -3   8   1       24.11       52.22      5.22 o 
  -2   8   1     1023.39      944.59     11.69 o 
  -1   8   1      174.85      160.32      6.84 o 
   0   8   1      508.46      497.41      8.78 o 
   1   8   1      699.20      809.80     11.34 o 
   2   8   1     1025.95      995.30     12.98 o 
   3   8   1      412.97      370.61      7.98 o 
   4   8   1      308.02      309.97      7.47 o 
   5   8   1       59.64       73.47      5.20 o 
   6   8   1      266.16      261.74      9.88 o 
   7   8   1      135.20      124.89      9.96 o 
   8   8   1      366.80      381.49     25.57 o 
   9   8   1      157.24      150.27     12.57 o 
  10   8   1        0.06       -2.51      5.22 o 
  11   8   1       87.50       79.76     10.44 o 
  12   8   1        5.77       11.96      9.32 o 
  13   8   1        1.40        8.21      9.20 o 
 -13   9   1       22.00       15.52     13.18 o 
 -12   9   1       57.57       44.78     12.84 o 
 -11   9   1        6.32        8.12      8.20 o 
 -10   9   1      492.21      482.48     19.12 o 
  -9   9   1       60.83       56.30      8.98 o 
  -8   9   1      613.25      629.75     16.92 o 
  -7   9   1      235.09      229.60     11.11 o 
  -6   9   1       23.80       25.15      5.43 o 
  -5   9   1        4.68        2.05      3.52 o 
  -4   9   1     1798.69     1778.02     22.37 o 
  -3   9   1     1329.38     1314.75     18.54 o 
  -2   9   1      786.99      736.68     15.73 o 
  -1   9   1        0.00        0.64      2.16 o 
   0   9   1      696.51      680.11     10.87 o 
   1   9   1       99.27       91.18      4.88 o 
   2   9   1      186.62      191.05      6.42 o 
   3   9   1       65.83       67.75      4.50 o 
   4   9   1        0.92        0.49      2.51 o 
   5   9   1       21.42       10.23      5.92 o 
   6   9   1        2.86        1.26      3.90 o 
   7   9   1       52.73       44.33      7.70 o 
   8   9   1       24.65       25.21      6.93 o 
   9   9   1       18.55       25.43      7.22 o 
  10   9   1       72.38       91.78     10.99 o 
  11   9   1       12.38       13.43      7.37 o 
  12   9   1      110.84      109.99     16.36 o 
  13   9   1       37.61       51.40     13.90 o 
 -12  10   1       12.58       22.11     10.54 o 
 -11  10   1       44.21       51.51     12.73 o 
 -10  10   1       95.36       96.62     20.87 o 
  -9  10   1        0.19        2.71      5.71 o 
  -8  10   1       22.59       27.75      7.37 o 
  -7  10   1        5.07        6.21      7.40 o 
  -6  10   1      532.21      538.29     15.21 o 
  -5  10   1      221.15      215.49     12.07 o 
  -4  10   1      106.19      113.39      7.19 o 
  -3  10   1      289.93      292.22      9.49 o 
  -2  10   1       13.60       16.81      7.69 o 
  -1  10   1       72.56       82.06      5.92 o 
   0  10   1       10.79       12.99      3.72 o 
   1  10   1        1.90        2.03      2.53 o 
   2  10   1      174.48      178.19      6.79 o 
   3  10   1      216.24      231.59      8.54 o 
   4  10   1       32.33       33.09      4.86 o 
   5  10   1      250.53      244.65     23.26 o 
   6  10   1        3.33        4.33      4.72 o 
   7  10   1      336.48      359.92     18.38 o 
   8  10   1      266.93      205.33     29.30 o 
   9  10   1       25.98       30.37      7.89 o 
  10  10   1        2.69        1.17      6.27 o 
  11  10   1       17.23       21.56      9.42 o 
  12  10   1       13.09       28.97     11.44 o 
 -12  11   1        4.48       -1.21      7.72 o 
 -11  11   1       33.10       37.93     12.10 o 
 -10  11   1       14.79       25.17     13.75 o 
  -9  11   1        2.33        4.31      6.78 o 
  -8  11   1       37.98       45.24     11.01 o 
  -7  11   1       19.29       24.57      6.41 o 
  -6  11   1      459.72      455.00     14.84 o 
  -5  11   1       33.63       38.99      6.74 o 
  -4  11   1     1488.69     1430.36     21.70 o 
  -3  11   1      991.53     1038.88     18.06 o 
  -2  11   1      341.55      358.37     10.63 o 
  -1  11   1      740.78      743.00     14.87 o 
   0  11   1      177.42      169.60      8.39 o 
   1  11   1       27.32       29.61      4.75 o 
   2  11   1      326.00      337.29     10.13 o 
   3  11   1      582.16      590.47     13.37 o 
   4  11   1       35.48       37.79      6.04 o 
   5  11   1      578.68      610.24     31.44 o 
   6  11   1     1562.61     1584.31     28.86 o 
   7  11   1      533.65      548.13     19.54 o 
   8  11   1       27.72        9.99      6.35 o 
   9  11   1        0.00       11.43      6.60 o 
  10  11   1       17.28       22.46      7.89 o 
  11  11   1       16.85       30.63      8.92 o 
 -11  12   1       96.35      123.31     17.93 o 
 -10  12   1       11.16       19.36      8.50 o 
  -9  12   1       24.31       25.48      8.18 o 
  -8  12   1       25.34       39.53      8.93 o 
  -7  12   1      206.93      172.84     24.34 o 
  -6  12   1       27.12       34.59      7.13 o 
  -5  12   1      117.62      121.59      9.42 o 
  -4  12   1       33.05       35.83      5.77 o 
  -3  12   1        1.03        1.48      3.95 o 
  -2  12   1     2433.92     2369.57     29.69 o 
  -1  12   1      821.44      800.12     16.33 o 
   0  12   1       98.16      107.13     11.84 o 
   1  12   1      517.78      527.29     15.36 o 
   2  12   1      137.14      158.27      9.98 o 
   3  12   1      203.85      218.01     11.89 o 
   4  12   1      127.25      109.78      8.35 o 
   5  12   1        1.44        8.89      4.95 o 
   6  12   1      145.13      151.75     12.28 o 
   7  12   1      182.64      194.23     19.54 o 
   8  12   1      118.31      147.50     17.00 o 
   9  12   1       32.38       48.70      9.42 o 
  10  12   1        7.04       25.78     10.15 o 
  11  12   1        3.49        4.09      6.57 o 
 -10  13   1        0.70       17.56      8.28 o 
  -9  13   1        0.08        5.08      6.90 o 
  -8  13   1        0.00        7.87      6.99 o 
  -7  13   1       13.11       25.56      7.52 o 
  -6  13   1      178.36      152.05     11.12 o 
  -5  13   1       30.88       26.00      6.70 o 
  -4  13   1       43.69       46.61      6.48 o 
  -3  13   1        7.56        3.93      4.22 o 
  -2  13   1      209.53      223.22     10.15 o 
  -1  13   1        7.63        3.67      5.19 o 
   0  13   1      416.53      393.24     14.18 o 
   1  13   1      168.70      159.27     10.64 o 
   2  13   1      278.88      268.71     13.64 o 
   3  13   1       55.97       79.56      8.80 o 
   4  13   1       35.68       39.91      8.32 o 
   5  13   1       24.05       21.06      5.90 o 
   6  13   1       52.82       66.12      9.93 o 
   7  13   1       72.17       55.93      9.78 o 
   8  13   1       12.97       18.77      7.89 o 
   9  13   1        6.20       -0.65      6.80 o 
  10  13   1        5.73       11.75      7.54 o 
  -9  14   1       58.79       82.84     23.67 o 
  -8  14   1       16.83       22.17      8.42 o 
  -7  14   1        8.11        5.37      7.06 o 
  -6  14   1       47.78       43.01      9.44 o 
  -5  14   1      264.28      199.76     12.40 o 
  -4  14   1      206.69      209.93     31.14 o 
  -3  14   1      167.58      169.88     14.38 o 
  -2  14   1      110.51       88.59      9.14 o 
  -1  14   1      221.02      211.05     17.26 o 
   0  14   1        2.70        2.38      5.56 o 
   1  14   1       14.37       16.40      6.38 o 
   2  14   1        0.59       -1.93      5.13 o 
   3  14   1      109.73       92.21     11.03 o 
   4  14   1       10.17        1.92      7.49 o 
   5  14   1        3.92        5.02      6.78 o 
   6  14   1        6.90        8.19      6.66 o 
   7  14   1        2.13       12.06      7.60 o 
   8  14   1      197.13      182.08     24.96 o 
   9  14   1       31.97       33.84     14.12 o 
  -8  15   1        7.07       -1.40      7.37 o 
  -7  15   1        0.51       11.21      7.97 o 
  -6  15   1       63.55       42.66      9.58 o 
  -5  15   1       14.16        1.73     12.82 o 
  -4  15   1       69.62       85.04     11.42 o 
  -3  15   1        3.54        9.11      6.18 o 
  -2  15   1       88.36      104.83     10.57 o 
  -1  15   1       63.84       62.94      8.67 o 
   0  15   1        0.15       -0.01      5.71 o 
   1  15   1      176.08      204.69     17.02 o 
   2  15   1        0.04       -8.86      6.02 o 
   3  15   1      134.55      133.94     12.53 o 
   4  15   1       71.40       74.15     11.06 o 
   5  15   1      156.51      149.50     26.73 o 
   6  15   1        4.96       13.92     10.01 o 
   7  15   1       73.65       86.61     42.48 o 
   8  15   1        5.71       17.12     10.30 o 
  -7  16   1        0.69        2.37     10.01 o 
  -6  16   1        1.63       17.79     11.64 o 
  -5  16   1       13.89        8.06     10.20 o 
  -4  16   1       10.61       13.53      8.71 o 
  -3  16   1       18.09       13.31      8.49 o 
  -2  16   1        5.74        8.01      6.63 o 
  -1  16   1        0.88       -1.51      6.11 o 
   0  16   1       32.61       26.76      7.54 o 
   1  16   1        8.71        8.35      6.73 o 
   2  16   1        3.53       -2.81      6.78 o 
   3  16   1        1.02        6.66     10.69 o 
   4  16   1        1.48        2.78      7.46 o 
   5  16   1       23.88       19.35      9.87 o 
   6  16   1        5.58       11.02     10.16 o 
   7  16   1        0.00        1.27      9.49 o 
  -5  17   1       10.52       -4.74     12.45 o 
  -4  17   1        4.57       -2.62      9.80 o 
  -3  17   1       56.41       47.08     11.24 o 
  -2  17   1        0.21       -0.72      6.58 o 
  -1  17   1       87.27       76.44     10.09 o 
   0  17   1       60.16       71.50      9.89 o 
   1  17   1       34.17       35.35      9.84 o 
   2  17   1        2.20       -3.14      7.46 o 
   3  17   1       77.31       83.62     12.74 o 
   4  17   1        4.39       -2.28      9.15 o 
   5  17   1       12.67       10.13      9.08 o 
  -2  18   1       45.14       32.68      9.18 o 
  -1  18   1      120.31      123.63     12.52 o 
   0  18   1       12.91       19.35      9.87 o 
   1  18   1        0.03        2.28      8.13 o 
   2  18   1        6.39       12.50      8.62 o 
 -14   0   2       43.62       56.40     20.51 o 
 -13   0   2       26.34       36.92     10.16 o 
 -12   0   2        0.90        1.61      6.50 o 
 -11   0   2       71.13       81.02     10.70 o 
 -10   0   2       51.73       34.60      8.09 o 
  -9   0   2      376.11      342.65     16.16 o 
  -8   0   2      384.75      421.93     16.68 o 
  -7   0   2      587.28      587.08     18.30 o 
  -6   0   2      586.76      557.95      9.83 o 
  -5   0   2     1695.00     1694.13     23.84 o 
  -4   0   2      514.06      440.24      8.30 o 
  -3   0   2      500.70      447.97      8.43 o 
  -2   0   2     5957.40     6035.68     50.11 o 
  -1   0   2     4869.33     4522.49     39.54 o 
   0   0   2     1406.51     1291.46     15.76 o 
   1   0   2     2661.78     2603.19     36.25 o 
   2   0   2    60994.71    59862.86    437.80 o 
   3   0   2        5.66       26.22      4.63 o 
   4   0   2      699.18      686.70     13.74 o 
   5   0   2     1312.29     1278.95     19.38 o 
   6   0   2    10135.76    10111.08     86.37 o 
   7   0   2      693.96      702.11     20.14 o 
   8   0   2        1.06       -0.78      4.38 o 
   9   0   2      239.26      213.96     31.86 o 
  10   0   2       62.86       57.13     13.18 o 
  11   0   2       55.61       66.65     15.38 o 
  12   0   2       33.98       31.49     13.18 o 
  13   0   2       10.59        4.39     10.99 o 
  14   0   2        0.23        2.93     10.99 o 
 -14   1   2       27.16       38.93     10.91 o 
 -13   1   2      500.76      527.38     20.95 o 
 -12   1   2        1.20        6.52      5.00 o 
 -11   1   2        1.81        2.95      4.47 o 
 -10   1   2       87.36       86.10      7.51 o 
  -9   1   2      208.10      220.64      9.62 o 
  -8   1   2      459.84      473.01     12.42 o 
  -7   1   2      157.80      131.01      6.80 o 
  -6   1   2      163.94      185.03      5.80 o 
  -5   1   2      731.52      733.06     10.36 o 
  -4   1   2     3981.38     3930.43     38.70 o 
  -3   1   2     5816.85     5650.15     37.95 o 
  -2   1   2       14.65        9.50      1.86 o 
  -1   1   2       26.18       34.83      2.21 o 
   0   1   2    10592.24    10771.42     72.13 o 
   1   1   2     1033.36     1000.30     10.87 o 
   2   1   2     3726.08     3529.70     26.32 o 
   3   1   2      173.18      173.29      5.13 o 
   4   1   2     1575.89     1538.52     14.18 o 
   5   1   2     3544.66     3462.29     25.91 o 
   6   1   2      170.77      161.73      5.78 o 
   7   1   2      125.35      134.29      5.90 o 
   8   1   2       22.28       19.04      3.90 o 
   9   1   2      102.23      126.24      8.14 o 
  10   1   2      131.14      136.17     10.10 o 
  11   1   2       15.74       20.35      8.53 o 
  12   1   2        0.06       -5.86      8.79 o 
  13   1   2       32.93       36.49     10.09 o 
  14   1   2        0.23       -0.24      7.72 o 
 -15   2   2        9.15       25.34     11.72 o 
 -14   2   2       32.93       25.90      9.52 o 
 -13   2   2        0.25       11.05      7.09 o 
 -12   2   2      401.63      439.75     18.72 o 
 -11   2   2       34.15       34.49      5.82 o 
 -10   2   2       62.45       68.50      6.87 o 
  -9   2   2        3.30        6.27      3.49 o 
  -8   2   2      476.66      487.32     15.01 o 
  -7   2   2      109.41      114.28      5.71 o 
  -6   2   2       62.62       79.46      4.51 o 
  -5   2   2      924.71      975.01     12.59 o 
  -4   2   2     3713.32     3806.71     29.03 o 
  -3   2   2      596.55      624.35      7.35 o 
  -2   2   2        4.69        1.13      1.32 o 
  -1   2   2       27.19       20.69      3.31 o 
   0   2   2     3301.45     3173.52     21.36 o 
   1   2   2      418.73      414.17      6.98 o 
   2   2   2      822.92      862.20     19.03 o 
   3   2   2     1286.42     1344.53     19.54 o 
   4   2   2      152.39      158.55      5.49 o 
   5   2   2       35.55       36.20      2.97 o 
   6   2   2     2362.44     2440.54     21.60 o 
   7   2   2       21.40       22.71      3.67 o 
   8   2   2       35.27       34.91      4.42 o 
   9   2   2        8.37       10.88      3.97 o 
  10   2   2       35.72       41.04      6.90 o 
  11   2   2        1.60       12.40     10.99 o 
  12   2   2       51.35       37.66      9.80 o 
  13   2   2       11.91        2.35      7.50 o 
  14   2   2        1.39        3.64      8.01 o 
 -15   3   2        0.04       20.72      9.98 o 
 -14   3   2       10.88       20.08      9.48 o 
 -13   3   2      478.57      447.53     24.17 o 
 -12   3   2        0.14       -5.88      5.76 o 
 -11   3   2       23.56       37.94      7.98 o 
 -10   3   2      138.47      159.12     15.15 o 
  -9   3   2       60.38       74.16      6.55 o 
  -8   3   2      745.07      748.76     26.20 o 
  -7   3   2     1285.43     1313.40     17.67 o 
  -6   3   2     2966.18     2998.98     29.67 o 
  -5   3   2       30.44       33.53      3.17 o 
  -4   3   2      696.17      700.42      9.98 o 
  -3   3   2      498.93      515.07      7.08 o 
  -2   3   2     4652.31     4426.46     40.06 o 
  -1   3   2       77.67       91.20      5.08 o 
   0   3   2      930.11      896.70      9.32 o 
   1   3   2      225.01      245.32      4.79 o 
   2   3   2     2967.17     2839.28     26.40 o 
   3   3   2        0.28       -0.47      1.76 o 
   4   3   2     1516.98     1537.76     17.33 o 
   5   3   2      474.74      485.19      9.74 o 
   6   3   2      473.17      472.43     10.20 o 
   7   3   2        5.28        9.42      3.24 o 
   8   3   2       46.96       65.64      8.67 o 
   9   3   2      111.17      112.36     10.04 o 
  10   3   2        2.87       -0.74      8.80 o 
  11   3   2        9.44       14.02      7.69 o 
  12   3   2        2.59       -8.79      5.86 o 
  13   3   2        0.75       -3.85      6.15 o 
  14   3   2       55.01       59.33     16.85 o 
 -14   4   2       60.76       43.34     24.54 o 
 -13   4   2        1.43        9.00      8.40 o 
 -12   4   2       24.53       10.94      6.77 o 
 -11   4   2      133.04      136.43     13.42 o 
 -10   4   2        8.95        9.96      6.09 o 
  -9   4   2        1.26        1.05      4.63 o 
  -8   4   2      285.96      284.79     10.23 o 
  -7   4   2       20.82       19.59      3.44 o 
  -6   4   2      527.09      568.97     14.64 o 
  -5   4   2      331.87      371.87      7.76 o 
  -4   4   2     2194.35     2320.15     19.62 o 
  -3   4   2      228.88      202.73      6.06 o 
  -2   4   2       64.93       73.49      3.81 o 
  -1   4   2       41.72       37.60      3.37 o 
   0   4   2        0.49       -1.55      1.69 o 
   1   4   2      138.77      115.35      3.87 o 
   2   4   2      107.42       98.91      4.24 o 
   3   4   2      332.48      292.82      7.17 o 
   4   4   2      320.71      297.49      7.65 o 
   5   4   2       70.02       59.70      3.31 o 
   6   4   2     1507.35     1503.69     19.10 o 
   7   4   2      275.86      278.38      8.68 o 
   8   4   2      247.15      225.54      8.41 o 
   9   4   2      121.85      123.27      9.83 o 
  10   4   2        4.18        3.47      4.64 o 
  11   4   2        0.19        1.03      6.46 o 
  12   4   2      230.34      225.70     17.58 o 
  13   4   2        0.64       12.45     11.72 o 
  14   4   2        4.79       10.99     13.92 o 
 -14   5   2        0.29        8.20      8.53 o 
 -13   5   2        5.18       12.29      9.15 o 
 -12   5   2       21.30       25.12      8.50 o 
 -11   5   2       13.84       29.08      7.58 o 
 -10   5   2       70.95       77.52     13.66 o 
  -9   5   2       19.66       18.50      5.95 o 
  -8   5   2      338.95      367.65     11.96 o 
  -7   5   2        4.38        4.54      3.59 o 
  -6   5   2      268.79      323.32     11.99 o 
  -5   5   2       73.48       78.86      3.37 o 
  -4   5   2     2345.41     2490.72     29.28 o 
  -3   5   2     2465.45     2540.27     23.24 o 
  -2   5   2     4138.43     4271.80     33.08 o 
  -1   5   2      820.00      836.24      9.43 o 
   0   5   2       68.28       69.72      3.35 o 
   1   5   2       11.23       12.65      2.23 o 
   2   5   2       31.72       28.11      2.61 o 
   3   5   2     1425.82     1413.97     15.45 o 
   4   5   2      968.90     1039.38     12.95 o 
   5   5   2        0.20        0.69      2.45 o 
   6   5   2      274.82      249.76      8.09 o 
   7   5   2      117.77      119.59     11.62 o 
   8   5   2       51.44       58.77      5.56 o 
   9   5   2       64.37       68.57      7.19 o 
  10   5   2        0.51        0.83      4.21 o 
  11   5   2      132.22      114.77     10.71 o 
  12   5   2        0.11       -4.39      8.79 o 
  13   5   2        1.56       -0.73      9.52 o 
  14   5   2       33.85       19.78     13.92 o 
 -14   6   2       21.39       26.81     15.38 o 
 -13   6   2       35.84       30.82     15.38 o 
 -12   6   2       31.72       20.49      9.20 o 
 -11   6   2       71.16       70.50     12.45 o 
 -10   6   2      225.03      214.88     27.83 o 
  -9   6   2      146.71      163.13     11.96 o 
  -8   6   2       84.04       89.05      8.64 o 
  -7   6   2      600.62      598.62     16.80 o 
  -6   6   2        1.00       -0.38      3.32 o 
  -5   6   2      134.31      114.24      7.47 o 
  -4   6   2      361.92      376.57      8.56 o 
  -3   6   2      725.86      699.38     11.52 o 
  -2   6   2      288.93      304.96      7.68 o 
  -1   6   2     2566.86     2681.65     20.99 o 
   0   6   2      822.35      832.73     11.03 o 
   1   6   2     6221.93     6431.69     41.25 o 
   2   6   2       37.01       46.70      3.43 o 
   3   6   2     3769.71     3779.42     37.26 o 
   4   6   2       23.74       23.79      3.00 o 
   5   6   2     1266.87     1288.66     17.53 o 
   6   6   2       17.79       17.80      3.67 o 
   7   6   2       60.31       66.34      5.36 o 
   8   6   2       31.01       38.05      5.79 o 
   9   6   2        9.04        7.58      4.58 o 
  10   6   2        0.87        0.15      4.46 o 
  11   6   2       22.43       29.07      8.17 o 
  12   6   2        1.58       13.92     11.72 o 
  13   6   2       68.59       63.72     18.31 o 
 -14   7   2        0.59        9.05      7.92 o 
 -13   7   2        0.52       12.63      8.76 o 
 -12   7   2       21.36       25.76     10.01 o 
 -11   7   2      190.08      218.32     21.97 o 
 -10   7   2        1.74        3.74      7.06 o 
  -9   7   2        0.03       -0.31      4.39 o 
  -8   7   2       27.55       19.45      5.40 o 
  -7   7   2      607.76      608.74     19.56 o 
  -6   7   2     1028.52      984.85     18.90 o 
  -5   7   2       21.09       18.50      3.73 o 
  -4   7   2      234.27      238.87      7.49 o 
  -3   7   2     1029.06     1041.01     17.38 o 
  -2   7   2     1333.76     1220.45     16.27 o 
  -1   7   2     1095.26     1014.74     11.67 o 
   0   7   2     2811.22     3193.92     26.84 o 
   1   7   2       33.54       30.50      3.06 o 
   2   7   2     1062.42      912.74     12.09 o 
   3   7   2      910.43      914.82     12.24 o 
   4   7   2      628.24      683.91     12.52 o 
   5   7   2      158.11      155.99      6.96 o 
   6   7   2      408.63      407.71     10.42 o 
   7   7   2      181.34      187.48      8.18 o 
   8   7   2      208.60      194.81     19.87 o 
   9   7   2        0.06       -2.65      5.04 o 
  10   7   2      334.77      373.47     21.22 o 
  11   7   2      102.31      119.35     11.93 o 
  12   7   2       39.68       54.20     16.85 o 
  13   7   2        1.66        8.06     11.72 o 
 -13   8   2       35.11       51.42     13.14 o 
 -12   8   2       16.44        8.16      7.32 o 
 -11   8   2      481.55      480.60     30.03 o 
 -10   8   2       30.14       36.01      8.03 o 
  -9   8   2      199.64      184.92     11.06 o 
  -8   8   2      273.15      251.49     13.35 o 
  -7   8   2       31.76       44.88      7.40 o 
  -6   8   2        9.14       14.14      4.81 o 
  -5   8   2      237.88      242.40     10.16 o 
  -4   8   2       65.36       79.63      5.56 o 
  -3   8   2      167.90      192.37      7.42 o 
  -2   8   2       95.53       89.09      7.81 o 
  -1   8   2      925.73     1021.55     12.55 o 
   0   8   2      102.20      101.62      4.66 o 
   1   8   2      150.75      136.37      7.83 o 
   2   8   2      145.40      144.52      6.13 o 
   3   8   2      304.47      303.90      7.50 o 
   4   8   2        9.86       10.28      3.16 o 
   5   8   2       16.64       12.26      3.51 o 
   6   8   2        0.95        1.00      3.22 o 
   7   8   2        9.29        7.57      4.57 o 
   8   8   2        0.52       -3.56      5.72 o 
   9   8   2       30.39       40.09      7.84 o 
  10   8   2        7.62        9.23      7.35 o 
  11   8   2        1.63        6.94      6.50 o 
  12   8   2        7.85       10.99     12.45 o 
  13   8   2        0.30       17.58     13.18 o 
 -13   9   2       39.50       47.79     12.67 o 
 -12   9   2       26.25       55.98     12.99 o 
 -11   9   2       32.57       37.19     11.61 o 
 -10   9   2        0.32        8.70      8.10 o 
  -9   9   2      485.94      488.50     19.24 o 
  -8   9   2      771.42      765.34     19.10 o 
  -7   9   2       50.79       71.83     11.31 o 
  -6   9   2      551.94      517.13     14.84 o 
  -5   9   2      227.35      199.55     10.10 o 
  -4   9   2     1546.49     1569.40     21.19 o 
  -3   9   2       43.65       53.49      7.33 o 
  -2   9   2       52.33       43.86      4.75 o 
  -1   9   2      587.91      558.86     14.87 o 
   0   9   2     1107.64     1057.21     13.97 o 
   1   9   2      328.66      311.44      7.78 o 
   2   9   2        9.04        6.71      2.81 o 
   3   9   2       56.04       60.66      4.50 o 
   4   9   2      519.54      527.54     11.79 o 
   5   9   2      407.20      408.19     10.76 o 
   6   9   2        3.93        4.71      4.44 o 
   7   9   2        3.14        3.77      4.38 o 
   8   9   2       76.48       95.30     10.18 o 
   9   9   2       24.42       24.95      7.86 o 
  10   9   2       66.17       86.43     10.81 o 
  11   9   2       14.29       16.46      7.77 o 
  12   9   2        2.00        3.66      8.79 o 
 -12  10   2        9.41       17.63     10.01 o 
 -11  10   2       67.24       44.28     12.14 o 
 -10  10   2       81.20       63.86      9.94 o 
  -9  10   2      105.80       99.47      9.54 o 
  -8  10   2        8.24       15.49      5.85 o 
  -7  10   2      342.78      313.04     12.73 o 
  -6  10   2        2.17        3.33      4.98 o 
  -5  10   2      341.93      317.18     12.21 o 
  -4  10   2       26.52       17.54      4.38 o 
  -3  10   2        7.00        3.11      3.77 o 
  -2  10   2      440.33      458.56     12.66 o 
  -1  10   2     2690.39     2537.12     30.33 o 
   0  10   2        3.75        3.67      3.28 o 
   1  10   2      236.61      238.96      8.66 o 
   2  10   2        1.80        0.71      3.82 o 
   3  10   2      305.65      288.82      9.23 o 
   4  10   2        8.23        8.15      4.39 o 
   5  10   2       44.02       63.05     10.99 o 
   6  10   2        2.52        1.82      4.58 o 
   7  10   2        4.65       14.09      6.79 o 
   8  10   2      131.19      175.75     13.05 o 
   9  10   2      396.16      402.42     18.09 o 
  10  10   2      131.32      147.02     13.09 o 
  11  10   2        0.71        9.03      7.80 o 
  12  10   2        1.26       -0.42      6.85 o 
 -12  11   2       36.29       45.24     20.87 o 
 -11  11   2        3.92       17.07     10.08 o 
 -10  11   2       20.63       25.65      8.66 o 
  -9  11   2        7.69       13.47      7.04 o 
  -8  11   2       39.85       49.70      8.06 o 
  -7  11   2       48.42       46.01      7.48 o 
  -6  11   2      115.04      142.95     10.25 o 
  -5  11   2      215.31      207.10     16.12 o 
  -4  11   2      559.35      569.13     13.91 o 
  -3  11   2      681.44      653.45     14.66 o 
  -2  11   2      337.21      322.59     10.58 o 
  -1  11   2        6.80        5.21      3.98 o 
   0  11   2       12.40       15.74      4.47 o 
   1  11   2      569.38      565.70     13.10 o 
   2  11   2       49.29       47.58      6.22 o 
   3  11   2        5.95        5.08      4.51 o 
   4  11   2      369.36      381.41     12.96 o 
   5  11   2        2.88        0.79      4.03 o 
   6  11   2       34.94       43.13      6.71 o 
   7  11   2      236.01      238.10     31.78 o 
   8  11   2       24.28       21.71      7.66 o 
   9  11   2       15.16       20.71      7.46 o 
  10  11   2      139.12      137.76     13.29 o 
  11  11   2       14.44       19.27      8.18 o 
 -11  12   2       89.56      113.68     17.59 o 
 -10  12   2       25.79       38.40      9.65 o 
  -9  12   2       19.38        9.32      9.37 o 
  -8  12   2       37.02       30.06      7.22 o 
  -7  12   2      263.87      238.74     15.54 o 
  -6  12   2       14.95       13.04      6.11 o 
  -5  12   2        0.42       -6.07      4.19 o 
  -4  12   2        1.66        2.65      4.54 o 
  -3  12   2      258.27      257.38     10.63 o 
  -2  12   2      106.67      124.11      8.10 o 
  -1  12   2     1084.90     1047.53     18.96 o 
   0  12   2      792.04      791.02     16.33 o 
   1  12   2        0.82        4.68      4.21 o 
   2  12   2        7.30       13.85      6.78 o 
   3  12   2       77.17       73.58      9.08 o 
   4  12   2        9.96        1.39      4.53 o 
   5  12   2       65.57       56.61      8.03 o 
   6  12   2        1.03        6.19      5.09 o 
   7  12   2       15.27       30.00      7.97 o 
   8  12   2       49.45       52.32      9.35 o 
   9  12   2      235.61      221.88     27.98 o 
  10  12   2        0.49       17.80      7.99 o 
 -10  13   2       18.86       17.81      8.13 o 
  -9  13   2       59.62       70.40     11.15 o 
  -8  13   2      129.22      158.48     22.89 o 
  -7  13   2        2.71        2.65      5.49 o 
  -6  13   2        2.44        5.83      5.84 o 
  -5  13   2       37.21       37.27      7.37 o 
  -4  13   2      169.46      179.14     18.29 o 
  -3  13   2       17.02       12.85      4.95 o 
  -2  13   2      347.15      349.93     11.97 o 
  -1  13   2       11.41       17.16      7.73 o 
   0  13   2       85.07       83.84      8.41 o 
   1  13   2     1108.59     1001.35     21.82 o 
   2  13   2       19.86       29.73      7.73 o 
   3  13   2       40.77       44.86      8.59 o 
   4  13   2      179.74      161.92     29.36 o 
   5  13   2      132.40      123.25     15.14 o 
   6  13   2        9.31        8.23      8.76 o 
   7  13   2       69.47       54.35      9.13 o 
   8  13   2       34.02       45.00      9.55 o 
   9  13   2        6.54        8.99      6.99 o 
  10  13   2       12.80        2.19      6.53 o 
  -9  14   2        5.88       15.07      8.48 o 
  -8  14   2       32.96       44.15     10.08 o 
  -7  14   2       75.96       64.24      9.31 o 
  -6  14   2        2.17       -1.75      5.69 o 
  -5  14   2       37.43       46.80      8.14 o 
  -4  14   2       37.63       35.67      7.58 o 
  -3  14   2      362.20      397.03     13.35 o 
  -2  14   2      441.72      405.88     18.08 o 
  -1  14   2       45.49       66.66      8.39 o 
   0  14   2      212.18      190.82     15.86 o 
   1  14   2      156.52      160.64     22.15 o 
   2  14   2       98.64       96.14     11.11 o 
   3  14   2      141.10      130.67     15.61 o 
   4  14   2       88.61       64.42     10.18 o 
   5  14   2       33.81       28.31      8.47 o 
   6  14   2        0.39       10.08      8.40 o 
   7  14   2       20.33       10.66     10.16 o 
   8  14   2        0.25        3.38      7.11 o 
   9  14   2        0.26       13.00      7.18 o 
  -8  15   2       32.46       45.01     10.60 o 
  -7  15   2        3.17       11.76      8.04 o 
  -6  15   2       90.09       91.53     10.66 o 
  -5  15   2       13.95       15.95      7.31 o 
  -4  15   2       49.31       55.66      8.85 o 
  -3  15   2      198.84      183.32     12.90 o 
  -2  15   2      106.70       91.34     11.67 o 
  -1  15   2       83.22       97.42      9.92 o 
   0  15   2       12.35       10.73      6.24 o 
   1  15   2      140.61      133.65     13.03 o 
   2  15   2      158.41      130.51     12.98 o 
   3  15   2       28.11       11.16      7.46 o 
   4  15   2        0.09       -6.94      8.02 o 
   5  15   2       68.26       61.46     10.50 o 
   6  15   2       68.99       69.32     17.58 o 
   7  15   2       32.13       14.84     10.53 o 
   8  15   2        0.96       15.45     10.08 o 
  -7  16   2       48.50       41.18     10.25 o 
  -6  16   2       22.23       45.90     16.46 o 
  -5  16   2        0.67       -8.45      7.70 o 
  -4  16   2        0.64        2.07      7.80 o 
  -3  16   2        2.96        3.25      7.61 o 
  -2  16   2       10.93       15.70      7.26 o 
  -1  16   2       39.88       37.19     11.42 o 
   0  16   2        5.91        1.64      9.97 o 
   1  16   2       79.82       82.07     13.28 o 
   2  16   2      148.26      141.84     19.22 o 
   3  16   2        0.18       -1.65      7.10 o 
   4  16   2      111.81      112.83     13.27 o 
   5  16   2       15.79       30.53     10.84 o 
   6  16   2        8.26        6.06      7.98 o 
  -5  17   2        8.39       10.35      9.67 o 
  -4  17   2        1.02        0.40      8.39 o 
  -3  17   2       95.29       86.36     12.94 o 
  -2  17   2      136.07      195.52     18.17 o 
  -1  17   2       18.91       31.81      9.67 o 
   0  17   2      123.61      133.26     23.81 o 
   1  17   2       26.45       39.82     20.31 o 
   2  17   2       66.88       58.69     11.04 o 
   3  17   2        4.33       12.64      8.34 o 
   4  17   2        2.67       18.90      9.27 o 
  -1  18   2       22.03       18.76      9.35 o 
   0  18   2        2.45        2.32      8.39 o 
 -15   1   3       40.68       47.69     16.85 o 
 -14   1   3        8.44        5.64     11.88 o 
 -13   1   3        1.54       -1.92      5.95 o 
 -12   1   3       12.37        1.77      5.95 o 
 -11   1   3        0.05        3.33      4.66 o 
 -10   1   3       16.91       11.13      4.61 o 
  -9   1   3      116.97      119.49     11.31 o 
  -8   1   3       21.78       24.70      4.49 o 
  -7   1   3      340.37      329.69     13.53 o 
  -6   1   3      397.22      425.22      8.70 o 
  -5   1   3     1497.64     1635.06     14.84 o 
  -4   1   3        4.26        6.41      1.70 o 
  -3   1   3      323.51      293.03      5.95 o 
  -2   1   3       49.57       42.29      2.81 o 
  -1   1   3      138.09      157.06      4.57 o 
   0   1   3       16.07       22.80      5.06 o 
   1   1   3      454.62      430.65      8.02 o 
   2   1   3      807.44      731.25     12.99 o 
   3   1   3       11.31       11.41      2.48 o 
   4   1   3       31.31       37.06      3.76 o 
   5   1   3    11712.99    11820.16     89.47 o 
   6   1   3       76.77       67.68      4.98 o 
   7   1   3      187.84      172.31     10.25 o 
   8   1   3       61.94       69.89      6.83 o 
   9   1   3      559.91      515.21     14.74 o 
  10   1   3       27.78       32.95      6.21 o 
  11   1   3        8.27        9.41      6.98 o 
  12   1   3        6.61       16.72      8.76 o 
  13   1   3        4.47        3.59      7.92 o 
  14   1   3        0.76       -8.79      7.77 o 
 -15   2   3       18.12       23.92      9.52 o 
 -14   2   3       51.86       22.03     12.24 o 
 -13   2   3       21.27       17.84      7.91 o 
 -12   2   3       53.35       57.36      9.71 o 
 -11   2   3      193.49      202.92     15.55 o 
 -10   2   3     1757.19     1754.64     45.62 o 
  -9   2   3       99.54      108.69      7.76 o 
  -8   2   3       20.09       14.62      4.22 o 
  -7   2   3      418.30      455.58      9.83 o 
  -6   2   3      573.90      558.70     10.37 o 
  -5   2   3      785.94      788.80     12.03 o 
  -4   2   3     1196.65     1279.24     12.94 o 
  -3   2   3     1523.26     1598.57     15.18 o 
  -2   2   3     2285.54     2242.91     20.41 o 
  -1   2   3     3380.56     3384.53     26.79 o 
   0   2   3      115.13      100.08      3.91 o 
   1   2   3     3128.25     3018.94     26.52 o 
   2   2   3     1323.77     1258.94     14.93 o 
   3   2   3     2499.90     2460.98     33.83 o 
   4   2   3      252.31      243.01      7.12 o 
   5   2   3       46.30       53.07      6.34 o 
   6   2   3       57.99       61.55      5.20 o 
   7   2   3      915.53      894.21     15.32 o 
   8   2   3      144.62      150.22     11.95 o 
   9   2   3       22.36       22.82      5.26 o 
  10   2   3       44.10       47.72      8.48 o 
  11   2   3       20.64       21.75      8.53 o 
  12   2   3        4.30       -2.06      6.98 o 
  13   2   3       15.42       11.30     10.62 o 
  14   2   3        3.66       10.65      9.57 o 
 -14   3   3       40.05       26.91      8.61 o 
 -13   3   3       43.60       41.16      9.36 o 
 -12   3   3      181.37      197.30     14.86 o 
 -11   3   3      395.98      386.51     17.21 o 
 -10   3   3       59.73       56.80      8.79 o 
  -9   3   3      918.84      921.51     27.76 o 
  -8   3   3       28.90       31.05      4.84 o 
  -7   3   3       46.84       44.81      4.26 o 
  -6   3   3      180.06      173.67      6.41 o 
  -5   3   3     2102.26     2191.05     21.91 o 
  -4   3   3      514.27      553.75      8.24 o 
  -3   3   3     1670.90     1585.07     15.98 o 
  -2   3   3      681.66      640.59      9.40 o 
  -1   3   3      109.79      140.12      4.80 o 
   0   3   3     1083.37     1118.42     12.13 o 
   1   3   3      166.60      141.51      6.06 o 
   2   3   3      672.33      603.77     11.35 o 
   3   3   3      107.04      119.47      5.49 o 
   4   3   3      962.97      934.14     14.00 o 
   5   3   3       84.57       84.92      5.33 o 
   6   3   3       12.63       12.51      3.46 o 
   7   3   3       12.13       13.38      3.90 o 
   8   3   3      109.70      109.09      7.87 o 
   9   3   3       32.46       39.40      6.13 o 
  10   3   3       58.13       73.94     15.89 o 
  11   3   3        3.05        0.37      5.66 o 
  12   3   3        0.17        3.23      7.69 o 
  13   3   3       14.16        9.74     10.62 o 
 -14   4   3       49.15       78.88     16.48 o 
 -13   4   3        2.36        4.91      6.53 o 
 -12   4   3        0.98        7.58      6.39 o 
 -11   4   3       26.41       37.86      8.56 o 
 -10   4   3      481.40      452.00     23.67 o 
  -9   4   3       12.79       26.05      7.11 o 
  -8   4   3       90.99       96.15     14.72 o 
  -7   4   3      290.98      287.41     10.10 o 
  -6   4   3        2.52       -0.68      2.05 o 
  -5   4   3        2.72        6.16      2.19 o 
  -4   4   3      967.13      910.05     11.45 o 
  -3   4   3     1777.67     1875.79     17.87 o 
  -2   4   3      374.77      380.71      6.71 o 
  -1   4   3     1098.93     1173.49     12.58 o 
   0   4   3     2569.25     2508.49     24.24 o 
   1   4   3      163.67      178.96      5.04 o 
   2   4   3      310.60      303.84     10.10 o 
   3   4   3      258.56      258.94      7.36 o 
   4   4   3        8.22        4.89      2.74 o 
   5   4   3      265.16      249.24      7.97 o 
   6   4   3       79.15       85.12      5.76 o 
   7   4   3       66.80       71.70      5.85 o 
   8   4   3      156.17      152.95      8.02 o 
   9   4   3       73.53       75.59      7.40 o 
  10   4   3        4.53        4.28      5.46 o 
  11   4   3        0.23        1.95      5.70 o 
  12   4   3       13.39        3.30      7.77 o 
  13   4   3        3.30       17.38      9.49 o 
 -14   5   3       20.25       13.16      9.62 o 
 -13   5   3       92.76       85.67     11.92 o 
 -12   5   3       32.23       32.28      8.86 o 
 -11   5   3       85.27       89.15     11.02 o 
 -10   5   3       54.84       34.50      9.82 o 
  -9   5   3      352.70      356.22     24.40 o 
  -8   5   3      245.59      265.25     14.69 o 
  -7   5   3      119.84      116.17      7.80 o 
  -6   5   3       37.27       45.87      6.67 o 
  -5   5   3     3497.38     3386.42     43.04 o 
  -4   5   3      554.09      534.34     10.97 o 
  -3   5   3      534.83      633.68     12.03 o 
  -2   5   3     1693.56     1891.23     18.01 o 
  -1   5   3     6921.28     6950.30     54.78 o 
   0   5   3     1231.51     1190.57     13.31 o 
   1   5   3       17.06       18.63      2.72 o 
   2   5   3      125.85      126.66      6.74 o 
   3   5   3      143.41      121.87      6.58 o 
   4   5   3     2588.47     2591.18     29.60 o 
   5   5   3        0.13        1.91      2.85 o 
   6   5   3      398.61      388.73     14.48 o 
   7   5   3      108.48      121.27      7.15 o 
   8   5   3      466.98      518.60     13.07 o 
   9   5   3      222.21      246.63     11.37 o 
  10   5   3       50.62       37.41     13.97 o 
  11   5   3        5.17        6.37      7.02 o 
  12   5   3       48.41       40.31     10.84 o 
  13   5   3        5.25       10.99     12.45 o 
 -14   6   3        3.65        7.40      9.20 o 
 -13   6   3        0.43       15.00      8.86 o 
 -12   6   3        4.52        9.42      8.76 o 
 -11   6   3        5.21        7.32      7.31 o 
 -10   6   3       19.32       20.06      8.65 o 
  -9   6   3       10.15       -2.23      6.33 o 
  -8   6   3       14.36       17.51      6.23 o 
  -7   6   3       53.08       34.24      6.40 o 
  -6   6   3        4.40       -1.45      3.41 o 
  -5   6   3      150.67      171.62      9.67 o 
  -4   6   3      733.41      710.25     12.28 o 
  -3   6   3       88.03       93.44      6.56 o 
  -2   6   3       43.63       48.89      3.06 o 
  -1   6   3      775.18      896.62     12.98 o 
   0   6   3       22.49       15.41      3.66 o 
   1   6   3     1416.77     1480.68     15.77 o 
   2   6   3       22.78       18.93      2.87 o 
   3   6   3     1046.51     1152.88     18.49 o 
   4   6   3       13.02       15.96      3.41 o 
   5   6   3      153.56      148.73      9.73 o 
   6   6   3       16.92       11.52      4.22 o 
   7   6   3      150.35      152.13      8.48 o 
   8   6   3       45.94       37.73      5.47 o 
   9   6   3        4.07        1.04      4.57 o 
  10   6   3        0.14        3.66      5.77 o 
  11   6   3       72.24       61.91      9.44 o 
  12   6   3       30.12       32.96     16.11 o 
  13   6   3       27.06        6.59     13.18 o 
 -13   7   3        0.00        7.80      7.42 o 
 -12   7   3        4.05        2.63      6.22 o 
 -11   7   3       15.31       17.06      7.11 o 
 -10   7   3        1.23        9.17      5.93 o 
  -9   7   3        0.08       -6.60      4.40 o 
  -8   7   3      284.02      290.45     14.37 o 
  -7   7   3      248.24      219.71     17.43 o 
  -6   7   3      401.96      399.40     12.82 o 
  -5   7   3      418.24      407.60     12.28 o 
  -4   7   3      294.27      318.17      8.71 o 
  -3   7   3       56.04       63.06      4.87 o 
  -2   7   3      102.69      101.10      5.71 o 
  -1   7   3        7.69        9.40      2.31 o 
   0   7   3       80.40       96.59      4.68 o 
   1   7   3        5.26        2.50      2.33 o 
   2   7   3      127.36      113.01      5.09 o 
   3   7   3        0.00        0.05      2.52 o 
   4   7   3      115.31      117.90      7.40 o 
   5   7   3      119.06      107.08      6.60 o 
   6   7   3       71.75       85.39      6.28 o 
   7   7   3        0.42       -1.19      3.38 o 
   8   7   3       82.03       87.93      6.86 o 
   9   7   3       32.85       41.36      6.77 o 
  10   7   3        2.81        2.76      6.44 o 
  11   7   3        1.73       12.29      8.42 o 
  12   7   3        0.08        0.73     11.72 o 
 -13   8   3        2.71        8.50      8.53 o 
 -12   8   3       37.63       51.38     12.67 o 
 -11   8   3        4.43       -3.93      5.76 o 
 -10   8   3       13.09        8.09      6.46 o 
  -9   8   3        8.56       10.16      5.56 o 
  -8   8   3     1076.56     1102.41     22.96 o 
  -7   8   3       66.25       73.79     12.16 o 
  -6   8   3      436.81      419.63     13.59 o 
  -5   8   3        6.28       14.94      4.91 o 
  -4   8   3      570.05      566.30     12.12 o 
  -3   8   3     1336.93     1253.20     18.16 o 
  -2   8   3      525.11      515.38     11.45 o 
  -1   8   3        0.48       -0.78      2.65 o 
   0   8   3      650.21      651.79     10.91 o 
   1   8   3       96.33       94.10      6.06 o 
   2   8   3        5.61        8.22      3.18 o 
   3   8   3       97.93      129.92     11.09 o 
   4   8   3        1.58       -1.09      2.82 o 
   5   8   3       46.10       47.05      4.90 o 
   6   8   3       12.73       14.36      4.34 o 
   7   8   3      276.05      306.33     10.45 o 
   8   8   3        2.66        4.63      3.97 o 
   9   8   3        1.96       -0.64      5.51 o 
  10   8   3        1.43        3.31      6.52 o 
  11   8   3        9.62       -3.35      7.92 o 
  12   8   3        0.12        9.01      9.57 o 
 -13   9   3       14.95       17.12     12.82 o 
 -12   9   3       36.68       45.94     12.82 o 
 -11   9   3        3.08        0.37      6.19 o 
 -10   9   3       54.51       33.32      9.41 o 
  -9   9   3       38.51       46.35      7.33 o 
  -8   9   3      671.69      616.88     17.87 o 
  -7   9   3      308.52      309.99     16.49 o 
  -6   9   3     1054.07     1014.75     21.45 o 
  -5   9   3      355.21      349.56     18.39 o 
  -4   9   3        6.11        4.42      3.39 o 
  -3   9   3       80.81       85.23      6.26 o 
  -2   9   3        0.14       -3.70      2.91 o 
  -1   9   3      660.21      667.20     13.54 o 
   0   9   3        2.00        1.54      3.29 o 
   1   9   3       26.54       31.81      3.83 o 
   2   9   3      813.11      819.09     14.68 o 
   3   9   3       36.07       36.33      4.76 o 
   4   9   3      163.83      159.39      7.69 o 
   5   9   3        5.93        6.45      3.63 o 
   6   9   3      264.36      277.94     10.08 o 
   7   9   3       82.06       84.36      6.80 o 
   8   9   3        9.23        7.68      6.17 o 
   9   9   3        2.75        5.40      6.09 o 
  10   9   3        0.84       10.83      7.29 o 
  11   9   3       12.69       15.30      9.80 o 
  12   9   3       96.12       74.94     13.90 o 
 -12  10   3        3.74        4.71      9.08 o 
 -11  10   3       15.57       25.35     10.74 o 
 -10  10   3       28.80       38.20      9.25 o 
  -9  10   3        3.29       -3.13      5.19 o 
  -8  10   3        1.30        2.12      5.37 o 
  -7  10   3       45.38       54.96      7.88 o 
  -6  10   3      444.88      428.83     14.72 o 
  -5  10   3      301.86      275.59     12.78 o 
  -4  10   3       23.44       19.39      5.40 o 
  -3  10   3        1.72        4.23      3.67 o 
  -2  10   3        2.84        7.42      3.64 o 
  -1  10   3      244.58      243.04     10.36 o 
   0  10   3      215.87      246.08      9.20 o 
   1  10   3      167.54      166.21      8.00 o 
   2  10   3      353.01      331.42     11.78 o 
   3  10   3      392.59      396.32     13.03 o 
   4  10   3        1.34        1.82      4.01 o 
   5  10   3        5.40       12.18      4.13 o 
   6  10   3       49.87       48.55      6.83 o 
   7  10   3        0.03       -2.48      4.52 o 
   8  10   3      115.46      117.89     19.17 o 
   9  10   3       51.53       54.18      9.56 o 
  10  10   3       39.63       24.43     12.15 o 
  11  10   3       42.46       47.73      9.96 o 
 -11  11   3       77.75      103.99     21.24 o 
 -10  11   3       12.47        3.34      7.65 o 
  -9  11   3       36.88       27.66      7.32 o 
  -8  11   3        9.56       -1.34      5.46 o 
  -7  11   3       46.14       59.64      8.46 o 
  -6  11   3       33.57       42.21      7.13 o 
  -5  11   3        2.16        7.54      5.42 o 
  -4  11   3       64.07       74.27      8.09 o 
  -3  11   3       23.64       26.16      8.62 o 
  -2  11   3      110.13      110.54      7.58 o 
  -1  11   3      264.35      260.79     13.98 o 
   0  11   3       16.60       14.53      4.51 o 
   1  11   3     1081.71     1143.28     22.03 o 
   2  11   3     1591.95     1587.18     26.47 o 
   3  11   3       86.66       77.74      7.78 o 
   4  11   3        9.47       12.27      4.97 o 
   5  11   3      171.87      157.50     10.02 o 
   6  11   3       37.05       41.80      6.93 o 
   7  11   3       72.48       60.41      8.67 o 
   8  11   3      184.03      185.85     14.15 o 
   9  11   3       55.09       47.39      9.65 o 
  10  11   3        8.14       10.01      7.83 o 
 -11  12   3       10.98       40.16     12.68 o 
 -10  12   3      141.37      163.42     31.86 o 
  -9  12   3        0.01        3.73      6.19 o 
  -8  12   3       91.12       98.39     11.31 o 
  -7  12   3       55.56       49.81      8.10 o 
  -6  12   3      364.21      386.17     15.11 o 
  -5  12   3       49.79       51.96      7.95 o 
  -4  12   3      141.93      163.79     11.04 o 
  -3  12   3        5.65        6.28      4.43 o 
  -2  12   3      380.57      372.38     12.02 o 
  -1  12   3      662.71      702.68     15.95 o 
   0  12   3      985.47      948.75     19.36 o 
   1  12   3      271.18      255.10     15.12 o 
   2  12   3      112.60      127.19      9.29 o 
   3  12   3       11.54       22.24     11.11 o 
   4  12   3      446.94      455.51     23.32 o 
   5  12   3        0.39        1.03      5.73 o 
   6  12   3       19.29        6.79      5.23 o 
   7  12   3      198.36      200.31     28.91 o 
   8  12   3       27.64       39.08      9.27 o 
   9  12   3       22.00       26.28      8.55 o 
  10  12   3       80.15       79.73     16.55 o 
 -10  13   3       33.07       35.88     19.41 o 
  -9  13   3      106.57      118.26     11.92 o 
  -8  13   3      132.74      133.05     11.73 o 
  -7  13   3        6.77        2.28      6.18 o 
  -6  13   3       33.47       28.38      7.57 o 
  -5  13   3      123.07      130.70     12.05 o 
  -4  13   3      214.56      187.49     12.05 o 
  -3  13   3       14.56       10.51      4.82 o 
  -2  13   3      331.21      313.08     13.52 o 
  -1  13   3        6.00       10.93      4.89 o 
   0  13   3       26.80       29.90      6.45 o 
   1  13   3      175.12      163.54     14.97 o 
   2  13   3       95.98       97.42     12.78 o 
   3  13   3       90.41      124.84     20.97 o 
   4  13   3        0.79       -3.60      5.80 o 
   5  13   3      155.35      149.11     12.91 o 
   6  13   3       55.93       59.79      9.68 o 
   7  13   3        6.09       -5.34      8.62 o 
   8  13   3        8.19        6.83      7.24 o 
   9  13   3        8.91       25.80      8.55 o 
  -9  14   3       18.53       27.66      9.24 o 
  -8  14   3       17.21       14.36      7.66 o 
  -7  14   3        9.15       10.09      6.63 o 
  -6  14   3       14.47       14.84      7.18 o 
  -5  14   3       44.03       46.97      8.51 o 
  -4  14   3        1.46       -1.03      5.92 o 
  -3  14   3        6.88       -0.15      5.75 o 
  -2  14   3       16.90       14.03      5.36 o 
  -1  14   3        0.24       -0.34      4.65 o 
   0  14   3      166.09      148.04     12.80 o 
   1  14   3      149.40      140.78     12.45 o 
   2  14   3        0.05       10.55      7.12 o 
   3  14   3       11.21       22.82      7.89 o 
   4  14   3        1.05        4.00      6.43 o 
   5  14   3        1.22        4.74      9.23 o 
   6  14   3        2.27        1.02      6.78 o 
   7  14   3        2.05       -5.15     19.41 o 
   8  14   3        0.28       -0.42      8.79 o 
  -8  15   3        0.32        0.15      9.53 o 
  -7  15   3        9.40       14.04      7.56 o 
  -6  15   3        0.02        3.36      6.92 o 
  -5  15   3      260.23      234.91     17.97 o 
  -4  15   3       91.02       95.71     13.85 o 
  -3  15   3        8.41       14.76      7.17 o 
  -2  15   3        4.21        6.94      6.08 o 
  -1  15   3       58.78       84.13     10.93 o 
   0  15   3       83.82       89.49     11.20 o 
   1  15   3       97.56       92.67     12.18 o 
   2  15   3       52.46       47.03      9.42 o 
   3  15   3      126.64      153.32     20.31 o 
   4  15   3       80.42       87.24     11.91 o 
   5  15   3        3.04       13.70      7.61 o 
   6  15   3        4.81       11.56      9.48 o 
   7  15   3        5.05        5.86     15.01 o 
  -6  16   3      203.60      269.17     21.49 o 
  -5  16   3       28.11       35.23      8.91 o 
  -4  16   3        3.53        0.71      8.31 o 
  -3  16   3       18.57       23.92      9.23 o 
  -2  16   3       46.38       56.51     11.77 o 
  -1  16   3       13.54       26.11      8.70 o 
   0  16   3        0.38       10.27      7.70 o 
   1  16   3        2.22        4.50      7.40 o 
   2  16   3       32.37       14.29      7.70 o 
   3  16   3       22.85       21.37     10.15 o 
   4  16   3        5.77        4.38      9.84 o 
   5  16   3        5.53       15.50      8.19 o 
  -4  17   3        4.12       -2.32      8.98 o 
  -3  17   3       98.43      105.82     13.76 o 
  -2  17   3        0.00      -14.36      9.57 o 
  -1  17   3        9.50       20.03     14.91 o 
   0  17   3        2.98        1.66      7.37 o 
   1  17   3        0.59       -2.14     12.27 o 
   2  17   3        4.46       -4.20      8.07 o 
   3  17   3        0.11       -0.44      7.43 o 
 -14   0   4        9.48       24.90     18.31 o 
 -13   0   4       57.80       77.64     23.44 o 
 -12   0   4      540.44      593.98     41.75 o 
 -11   0   4       14.05       17.15      7.72 o 
 -10   0   4      113.13      122.61     13.28 o 
  -9   0   4      803.65      781.16     59.69 o 
  -8   0   4      891.99      906.35     33.69 o 
  -7   0   4       10.07        7.29      6.23 o 
  -6   0   4      171.33      147.84     11.24 o 
  -5   0   4     1673.18     1678.40     23.84 o 
  -4   0   4     2759.94     2808.36     33.64 o 
  -3   0   4      344.64      358.34     12.30 o 
  -2   0   4      891.97     1064.49     24.79 o 
  -1   0   4     1821.77     1837.07     25.51 o 
   0   0   4      890.23      832.83     61.52 o 
   1   0   4       11.33       25.39      5.47 o 
   2   0   4      934.75      946.42     16.31 o 
   3   0   4     1032.33     1070.48     17.57 o 
   4   0   4      238.27      289.20      9.82 o 
   5   0   4      448.36      457.89     17.82 o 
   6   0   4       73.32       69.99      9.28 o 
   7   0   4      234.14      258.37     15.22 o 
   8   0   4     4087.74     3730.35     88.99 o 
   9   0   4       18.18       32.84      9.28 o 
  10   0   4      142.19      126.91     21.61 o 
  11   0   4        4.65       -8.79      9.52 o 
  12   0   4       58.41       48.34     16.11 o 
  13   0   4        0.01       -3.66     11.72 o 
 -14   1   4        3.57       16.03     12.92 o 
 -13   1   4        6.59       23.08     12.62 o 
 -12   1   4        0.17        3.14      6.30 o 
 -11   1   4      293.86      241.07     15.73 o 
 -10   1   4      182.61      198.03     11.05 o 
  -9   1   4       10.65       14.42      4.81 o 
  -8   1   4       99.73       99.37      7.57 o 
  -7   1   4       52.81       64.68      5.83 o 
  -6   1   4      550.85      553.73     10.87 o 
  -5   1   4        2.37        3.21      2.28 o 
  -4   1   4      467.71      496.19      8.69 o 
  -3   1   4      268.81      308.18      6.99 o 
  -2   1   4        4.45       13.29      2.46 o 
  -1   1   4     1459.10     1461.38     17.20 o 
   0   1   4      563.97      642.07     12.35 o 
   1   1   4      357.09      356.20      8.92 o 
   2   1   4      100.12      112.38      4.69 o 
   3   1   4      148.81      174.16      4.95 o 
   4   1   4     1581.07     1578.45     19.18 o 
   5   1   4      609.55      609.07     15.56 o 
   6   1   4       16.13        4.32      3.62 o 
   7   1   4      369.29      331.71     11.88 o 
   8   1   4        0.02        6.26      4.90 o 
   9   1   4        4.77        8.51      5.11 o 
  10   1   4       94.47       76.78      8.32 o 
  11   1   4        0.38        2.16      5.80 o 
  12   1   4       21.96        5.84      8.24 o 
  13   1   4        6.46        1.84      8.53 o 
 -14   2   4        0.56        8.44      7.85 o 
 -13   2   4       16.41       17.54      7.90 o 
 -12   2   4        0.00        7.33      7.77 o 
 -11   2   4       40.46       60.08      9.81 o 
 -10   2   4      177.93      168.75     24.76 o 
  -9   2   4      214.13      244.50     14.31 o 
  -8   2   4      510.04      503.36     14.05 o 
  -7   2   4      199.51      220.32      9.32 o 
  -6   2   4      203.49      178.29      7.43 o 
  -5   2   4      103.93      107.29      4.51 o 
  -4   2   4       80.59       79.98      4.07 o 
  -3   2   4        9.02       20.39      2.77 o 
  -2   2   4     5173.30     5300.10     40.06 o 
  -1   2   4      438.04      449.58     10.52 o 
   0   2   4      766.82      753.05     12.23 o 
   1   2   4      108.56      110.39      4.56 o 
   2   2   4     1117.49     1092.17     21.36 o 
   3   2   4      168.07      152.45      7.24 o 
   4   2   4       92.57      112.14      7.85 o 
   5   2   4       62.88       70.10      5.27 o 
   6   2   4      135.03      141.68      8.33 o 
   7   2   4      269.76      259.44     10.94 o 
   8   2   4      879.40      846.95     19.46 o 
   9   2   4        8.38        3.52      4.38 o 
  10   2   4        4.75        2.66      4.89 o 
  11   2   4       66.21       62.40      9.33 o 
  12   2   4       16.93        9.76      8.62 o 
  13   2   4        0.00        8.81      9.28 o 
 -14   3   4        1.31       14.90      8.20 o 
 -13   3   4       46.59       64.97     11.10 o 
 -12   3   4      213.55      221.17     16.04 o 
 -11   3   4      177.35      177.07     13.97 o 
 -10   3   4       69.26       83.39     10.42 o 
  -9   3   4      133.71      156.61     18.67 o 
  -8   3   4      759.57      721.51     24.88 o 
  -7   3   4     2741.30     2594.58     53.42 o 
  -6   3   4      574.52      556.26     11.31 o 
  -5   3   4        1.21       -0.92      2.20 o 
  -4   3   4      937.17     1024.42     12.85 o 
  -3   3   4     1758.48     1670.47     24.49 o 
  -2   3   4       27.37       23.25      3.55 o 
  -1   3   4      667.92      656.42     10.18 o 
   0   3   4       43.06       55.22      3.68 o 
   1   3   4      335.48      335.72      7.17 o 
   2   3   4        1.75        1.65      2.56 o 
   3   3   4      192.23      178.31      7.95 o 
   4   3   4        1.92        2.35      2.65 o 
   5   3   4       37.95       39.71      4.61 o 
   6   3   4        4.69        2.16      3.26 o 
   7   3   4        5.75        6.51      4.21 o 
   8   3   4       32.25       39.48      6.40 o 
   9   3   4       11.37        7.39      4.63 o 
  10   3   4        6.17        7.22      5.40 o 
  11   3   4       11.82        6.82      6.66 o 
  12   3   4        1.97       -7.35      7.20 o 
  13   3   4        5.39        6.17      9.05 o 
 -14   4   4        0.81        1.81      7.07 o 
 -13   4   4       13.90        1.18      7.30 o 
 -12   4   4       13.62        7.95      7.09 o 
 -11   4   4        8.06        6.80      5.93 o 
 -10   4   4      192.74      188.32     13.73 o 
  -9   4   4      295.79      313.02     16.14 o 
  -8   4   4      598.67      614.27     21.87 o 
  -7   4   4        0.03        2.48      3.68 o 
  -6   4   4      123.44      131.60      7.75 o 
  -5   4   4      189.93      196.70     10.08 o 
  -4   4   4      308.48      291.26      7.34 o 
  -3   4   4       96.24      112.59      5.40 o 
  -2   4   4       48.78       38.91      3.20 o 
  -1   4   4      114.30      117.17      4.90 o 
   0   4   4      897.64      868.28     11.94 o 
   1   4   4       17.77       22.98      2.93 o 
   2   4   4     1113.12     1094.39     17.54 o 
   3   4   4        0.32       -3.11      2.36 o 
   4   4   4       44.25       39.52      4.47 o 
   5   4   4       11.47       15.02      3.82 o 
   6   4   4       58.17       68.08      5.79 o 
   7   4   4       59.62       70.25      7.04 o 
   8   4   4      148.05      148.10      9.75 o 
   9   4   4       17.20       17.73      5.55 o 
  10   4   4       30.56       29.52      7.84 o 
  11   4   4        7.23       13.01      6.74 o 
  12   4   4        1.96       -9.16      6.73 o 
  13   4   4       17.13       15.26      9.57 o 
 -14   5   4       16.36        9.25      8.34 o 
 -13   5   4       10.69       15.45      8.52 o 
 -12   5   4        2.83       -0.89      8.84 o 
 -11   5   4       87.25       94.46     11.74 o 
 -10   5   4       39.67       48.77      9.37 o 
  -9   5   4        0.34       -2.04      4.92 o 
  -8   5   4       82.33       77.48      9.59 o 
  -7   5   4      118.16      121.89     15.46 o 
  -6   5   4      274.28      283.31     11.94 o 
  -5   5   4      194.68      196.17     13.09 o 
  -4   5   4      201.30      192.22      7.83 o 
  -3   5   4       47.79       48.70      4.80 o 
  -2   5   4      142.12      165.99      5.60 o 
  -1   5   4       30.37       49.59      4.04 o 
   0   5   4     1364.05     1440.51     21.11 o 
   1   5   4        4.43        3.15      2.35 o 
   2   5   4      491.67      505.11     15.65 o 
   3   5   4       44.56       43.42      4.56 o 
   4   5   4       82.87       84.61     11.83 o 
   5   5   4        3.92       -1.61      2.93 o 
   6   5   4      181.80      188.13      8.74 o 
   7   5   4        6.87        5.23      3.85 o 
   8   5   4        7.56        5.21      4.81 o 
   9   5   4        0.25        1.78      4.50 o 
  10   5   4       21.16       19.49      8.70 o 
  11   5   4       12.70        3.09      6.47 o 
  12   5   4        8.27       12.45      8.80 o 
 -13   6   4        0.11        8.16      9.08 o 
 -12   6   4        1.23        5.39      8.40 o 
 -11   6   4      242.62      262.89     20.74 o 
 -10   6   4      113.85      124.94     15.11 o 
  -9   6   4       77.47       79.31     16.11 o 
  -8   6   4       22.74       18.98      8.44 o 
  -7   6   4      590.12      583.65     17.84 o 
  -6   6   4      528.56      524.50     16.45 o 
  -5   6   4      139.47      118.09     12.85 o 
  -4   6   4        9.36       11.64      3.25 o 
  -3   6   4      298.33      297.14      8.74 o 
  -2   6   4      839.52      856.19     22.92 o 
  -1   6   4      276.33      277.38      7.02 o 
   0   6   4      235.56      263.69      7.48 o 
   1   6   4     1683.78     1737.53     18.48 o 
   2   6   4     2658.34     2602.68     27.93 o 
   3   6   4       59.11       76.36      7.16 o 
   4   6   4        0.41        3.62      3.53 o 
   5   6   4      477.76      470.68     12.01 o 
   6   6   4      161.43      161.84      8.48 o 
   7   6   4       94.81       97.60      7.34 o 
   8   6   4        8.66        7.59      4.89 o 
   9   6   4        1.04        0.73      4.85 o 
  10   6   4       19.84       27.18      8.65 o 
  11   6   4       51.02       61.39     10.39 o 
  12   6   4       15.07       13.01      7.33 o 
 -13   7   4        0.30        4.48      7.27 o 
 -12   7   4       24.89       24.10     11.75 o 
 -11   7   4        3.36        1.65      5.94 o 
 -10   7   4       20.21       10.51      6.69 o 
  -9   7   4        5.83        5.40      7.36 o 
  -8   7   4       17.67        3.43      4.90 o 
  -7   7   4      254.58      228.07     21.27 o 
  -6   7   4        1.77        1.28      4.31 o 
  -5   7   4      504.71      473.77     13.90 o 
  -4   7   4      300.83      320.97     11.43 o 
  -3   7   4      527.92      455.75     11.08 o 
  -2   7   4      374.66      365.89      9.89 o 
  -1   7   4      600.24      582.38     12.29 o 
   0   7   4       32.76       35.29      3.74 o 
   1   7   4      277.67      265.80      8.36 o 
   2   7   4      653.66      665.59     13.28 o 
   3   7   4       78.12       77.40      6.54 o 
   4   7   4      197.55      206.51     10.25 o 
   5   7   4        1.07        0.72      3.40 o 
   6   7   4       89.81       80.92      7.50 o 
   7   7   4        3.87        2.28      4.34 o 
   8   7   4       29.80       19.94      5.79 o 
   9   7   4        7.57       16.62      6.38 o 
  10   7   4       99.23      110.50     15.73 o 
  11   7   4        5.86       -1.40     15.38 o 
  12   7   4       18.42        7.19      9.49 o 
 -13   8   4        0.23       10.61      8.76 o 
 -12   8   4       30.42       23.48      8.39 o 
 -11   8   4       99.31       77.39     21.81 o 
 -10   8   4       16.52       12.00      7.31 o 
  -9   8   4       43.38       21.40      7.22 o 
  -8   8   4      120.38      144.40     10.43 o 
  -7   8   4        4.79        2.11      4.81 o 
  -6   8   4      103.66      115.56      9.41 o 
  -5   8   4      802.95      787.25     18.44 o 
  -4   8   4       71.28       94.62      9.51 o 
  -3   8   4     2695.17     2543.40     28.87 o 
  -2   8   4     1193.73     1194.92     19.59 o 
  -1   8   4       56.94       56.17      5.24 o 
   0   8   4        3.19       -2.06      2.80 o 
   1   8   4     1463.88     1484.96     20.18 o 
   2   8   4      831.30      807.74     15.15 o 
   3   8   4        1.11       -2.96      3.03 o 
   4   8   4        8.09       14.42      4.03 o 
   5   8   4      167.30      157.54      8.30 o 
   6   8   4       34.17       40.93      5.54 o 
   7   8   4        7.40        7.56      4.37 o 
   8   8   4       20.19       25.13      5.58 o 
   9   8   4        0.01        3.57      5.68 o 
  10   8   4       26.97       37.85     24.54 o 
  11   8   4        2.91        2.91      8.96 o 
 -12   9   4        4.70        7.04      7.72 o 
 -11   9   4       11.41       14.32      7.37 o 
 -10   9   4       25.16       17.64      8.01 o 
  -9   9   4       64.34       81.20     11.15 o 
  -8   9   4        3.43        0.79      5.32 o 
  -7   9   4        5.72        3.79      4.78 o 
  -6   9   4      481.47      458.91     27.27 o 
  -5   9   4     1066.99     1065.28     22.29 o 
  -4   9   4      461.38      460.14     25.27 o 
  -3   9   4      334.73      327.56     10.31 o 
  -2   9   4      322.77      332.25     16.65 o 
  -1   9   4      410.84      399.04     11.17 o 
   0   9   4       29.01       23.43      4.91 o 
   1   9   4       38.63       44.27      5.94 o 
   2   9   4      189.76      181.39      9.84 o 
   3   9   4      179.02      179.91      8.50 o 
   4   9   4       53.79       56.82      5.94 o 
   5   9   4       54.75       62.60      6.34 o 
   6   9   4       27.95       25.42      5.00 o 
   7   9   4       14.85       17.98      5.08 o 
   8   9   4        0.55        6.17      4.52 o 
   9   9   4        0.64        0.72      6.99 o 
  10   9   4        4.57       15.54      9.57 o 
  11   9   4       10.75       15.47     13.55 o 
 -12  10   4       35.98       42.71     12.67 o 
 -11  10   4       11.06        4.90      7.26 o 
 -10  10   4       18.33       19.53      8.75 o 
  -9  10   4      325.50      325.90     50.24 o 
  -8  10   4       57.49       78.58     10.89 o 
  -7  10   4      112.70       91.57      9.49 o 
  -6  10   4       14.69       17.73      6.24 o 
  -5  10   4      138.03       97.45      9.02 o 
  -4  10   4      244.57      249.33     15.75 o 
  -3  10   4       76.52       78.20      9.58 o 
  -2  10   4        0.11       -1.53      3.59 o 
  -1  10   4        8.55        1.96      3.69 o 
   0  10   4       64.65       58.26     10.57 o 
   1  10   4       18.59       17.04      4.99 o 
   2  10   4        2.54        0.36      4.01 o 
   3  10   4        3.10        0.15      4.20 o 
   4  10   4      417.78      413.28     12.01 o 
   5  10   4      522.25      524.97     13.93 o 
   6  10   4        3.69        5.11      4.38 o 
   7  10   4        3.73       11.65      5.79 o 
   8  10   4       69.56       83.28     12.83 o 
   9  10   4       65.20       85.67     11.31 o 
  10  10   4       66.75       77.24     13.98 o 
 -11  11   4        3.47        5.10      7.09 o 
 -10  11   4      176.64      195.50     32.99 o 
  -9  11   4       45.72       59.73      9.37 o 
  -8  11   4        4.17        4.10      5.68 o 
  -7  11   4       21.57       16.54      6.65 o 
  -6  11   4      111.63      120.52     10.22 o 
  -5  11   4      326.44      332.20     13.87 o 
  -4  11   4      100.07       83.74      8.62 o 
  -3  11   4        7.36        1.97      3.84 o 
  -2  11   4      508.45      474.64     16.28 o 
  -1  11   4      104.39      100.44      7.33 o 
   0  11   4       79.00       96.73      8.46 o 
   1  11   4       69.95       84.68      8.22 o 
   2  11   4       18.81       22.39      5.73 o 
   3  11   4      510.66      541.20     23.15 o 
   4  11   4       66.92       72.53      9.48 o 
   5  11   4       25.24       18.91      5.49 o 
   6  11   4      108.00      109.48      9.64 o 
   7  11   4       68.06       68.69      8.77 o 
   8  11   4        0.17        5.89      7.42 o 
   9  11   4       44.68       38.28      9.71 o 
  10  11   4       19.62       28.55     10.53 o 
 -10  12   4        3.65        1.69      7.54 o 
  -9  12   4       58.03       56.47      9.62 o 
  -8  12   4      149.94      142.15     12.67 o 
  -7  12   4       28.22       49.47      8.49 o 
  -6  12   4        6.78        8.60      6.09 o 
  -5  12   4       19.98       32.61      7.49 o 
  -4  12   4       48.53       60.17      8.29 o 
  -3  12   4        2.06        0.84      5.16 o 
  -2  12   4       77.15       86.96      8.00 o 
  -1  12   4       60.88       64.57      7.54 o 
   0  12   4        6.95       10.97      5.29 o 
   1  12   4      241.42      237.24     14.80 o 
   2  12   4      186.17      161.17     14.15 o 
   3  12   4        0.93       -3.19      6.24 o 
   4  12   4       34.89       48.77      9.94 o 
   5  12   4      233.70      227.81     17.61 o 
   6  12   4       10.20       21.25      7.89 o 
   7  12   4        0.40        8.14      5.88 o 
   8  12   4        2.29        6.10      6.90 o 
   9  12   4        2.99       22.47      8.59 o 
  -9  13   4        1.10        7.64      7.05 o 
  -8  13   4       40.53       51.81      9.83 o 
  -7  13   4       76.53       87.93     12.37 o 
  -6  13   4        3.99       -1.52      5.71 o 
  -5  13   4       12.53       12.82      6.74 o 
  -4  13   4       75.80       64.41      8.91 o 
  -3  13   4      304.77      295.43     19.87 o 
  -2  13   4       11.90       10.42      5.14 o 
  -1  13   4       16.12       12.20      5.56 o 
   0  13   4       27.99       32.85      6.93 o 
   1  13   4      160.65      156.65     11.06 o 
   2  13   4      120.48      125.44     11.98 o 
   3  13   4      766.01      703.38     23.38 o 
   4  13   4       92.66      120.28     12.49 o 
   5  13   4       59.13       55.24      9.93 o 
   6  13   4        0.06        8.54      7.26 o 
   7  13   4        2.74       26.81     10.97 o 
   8  13   4        0.19       15.14     10.30 o 
  -8  14   4      188.75      231.23     21.88 o 
  -7  14   4        2.40        1.72      9.62 o 
  -6  14   4      122.49      146.26     12.37 o 
  -5  14   4      304.44      323.08     22.44 o 
  -4  14   4       45.89       58.14      9.14 o 
  -3  14   4       10.31       14.72      6.45 o 
  -2  14   4       15.04        9.18      5.71 o 
  -1  14   4      182.56      180.55     12.05 o 
   0  14   4       20.23        8.17      6.06 o 
   1  14   4      101.07      119.32     13.97 o 
   2  14   4       11.12       12.84      7.50 o 
   3  14   4       25.47       21.14      8.14 o 
   4  14   4       62.94       76.18     11.04 o 
   5  14   4        0.11        3.00      7.07 o 
   6  14   4        8.50        2.38      8.42 o 
   7  14   4        0.39        9.30     18.68 o 
  -7  15   4        5.53        2.94      7.61 o 
  -6  15   4       16.86       16.76      8.21 o 
  -5  15   4        3.21        6.99      7.61 o 
  -4  15   4        5.36        6.01      6.98 o 
  -3  15   4       16.33       31.11     11.65 o 
  -2  15   4       17.02        2.27     11.03 o 
  -1  15   4       14.02       12.79      9.57 o 
   0  15   4        0.09       -0.36      6.38 o 
   1  15   4        1.52        7.30      8.45 o 
   2  15   4        1.41        3.87      8.06 o 
   3  15   4        0.13       -9.28      8.34 o 
   4  15   4        1.07       -6.19      6.86 o 
   5  15   4       13.38       11.10      8.48 o 
   6  15   4        2.50        2.32      6.79 o 
  -5  16   4        5.62        3.91      7.33 o 
  -4  16   4        5.17        9.81      8.82 o 
  -3  16   4       22.58       31.86     12.95 o 
  -2  16   4      442.89      435.05     37.35 o 
  -1  16   4       46.55       50.92      9.99 o 
   0  16   4       44.33       64.41     20.88 o 
   1  16   4       91.66       97.48     12.69 o 
   2  16   4       64.40       77.59     12.09 o 
   3  16   4        3.65        1.53      7.70 o 
   4  16   4       30.91       44.62      9.85 o 
  -1  17   4        0.02       -2.25     10.53 o 
   0  17   4       16.06       21.90      8.52 o 
 -14   1   5       12.14       -4.59     11.64 o 
 -13   1   5        0.03       -3.30     10.88 o 
 -12   1   5       75.45       63.97     15.74 o 
 -11   1   5       27.74       41.51      9.38 o 
 -10   1   5       88.19      102.27     21.34 o 
  -9   1   5      218.60      260.35     15.30 o 
  -8   1   5       16.01       15.00      4.71 o 
  -7   1   5       14.45       15.36      4.49 o 
  -6   1   5      311.00      303.43     10.87 o 
  -5   1   5      224.65      239.07      8.01 o 
  -4   1   5      283.84      295.19      8.64 o 
  -3   1   5       19.30       15.82      3.62 o 
  -2   1   5      526.40      513.52     10.05 o 
  -1   1   5      787.45      821.19     13.86 o 
   0   1   5        1.03        5.62      2.71 o 
   1   1   5     1470.09     1533.92     21.62 o 
   2   1   5      324.71      309.52      7.23 o 
   3   1   5        0.66       -1.79      2.30 o 
   4   1   5       89.52       99.16      7.26 o 
   5   1   5        3.11       -1.14      3.34 o 
   6   1   5       91.45       88.23      7.72 o 
   7   1   5      563.36      518.89     15.71 o 
   8   1   5        9.24        9.49      4.90 o 
   9   1   5        7.65        4.59      4.91 o 
  10   1   5        1.69       -6.59      4.39 o 
  11   1   5      589.20      496.96     22.35 o 
  12   1   5        7.03        4.47      9.49 o 
 -14   2   5       11.97       17.82     13.20 o 
 -13   2   5        1.51       -1.20     11.25 o 
 -12   2   5        1.38        7.76      6.63 o 
 -11   2   5       45.12       68.92     10.42 o 
 -10   2   5       24.92       23.44     10.36 o 
  -9   2   5       32.03       27.39      7.54 o 
  -8   2   5     1442.27     1387.37     30.76 o 
  -7   2   5      900.62      906.99     19.22 o 
  -6   2   5       82.96       78.02      6.12 o 
  -5   2   5      392.21      383.63      9.95 o 
  -4   2   5        1.81        3.67      2.31 o 
  -3   2   5     2273.81     2343.71     23.13 o 
  -2   2   5      148.24      190.14      6.90 o 
  -1   2   5      627.77      661.72     14.14 o 
   0   2   5      269.82      289.75      7.47 o 
   1   2   5      362.21      351.00     12.54 o 
   2   2   5      613.57      585.60     11.94 o 
   3   2   5       12.81       13.64      3.51 o 
   4   2   5        0.47        2.57      2.62 o 
   5   2   5       54.74       60.27      6.52 o 
   6   2   5      132.00      157.38     13.30 o 
   7   2   5      214.83      218.56     11.36 o 
   8   2   5       80.49       78.75      8.33 o 
   9   2   5      129.07      131.16     10.11 o 
  10   2   5       77.71       93.66      9.62 o 
  11   2   5       21.83       14.72      7.59 o 
  12   2   5       10.01        5.46      9.05 o 
 -14   3   5       32.75       23.14      9.28 o 
 -13   3   5       45.92       43.23     10.65 o 
 -12   3   5       12.12        8.80      7.09 o 
 -11   3   5      102.18       82.01     11.03 o 
 -10   3   5       85.12       72.34     13.33 o 
  -9   3   5       46.33       55.13      9.04 o 
  -8   3   5       53.36       51.45      8.35 o 
  -7   3   5      763.83      724.06     33.77 o 
  -6   3   5      644.83      583.52     14.64 o 
  -5   3   5     1411.30     1424.43     19.67 o 
  -4   3   5       78.35       85.91      5.23 o 
  -3   3   5       97.57      122.36      6.52 o 
  -2   3   5      109.84       99.30      7.54 o 
  -1   3   5      624.98      635.69     11.10 o 
   0   3   5        4.35        5.20      2.40 o 
   1   3   5      320.74      328.61      7.89 o 
   2   3   5      516.26      515.90     14.22 o 
   3   3   5      477.73      461.66     12.11 o 
   4   3   5        2.41        3.02      2.98 o 
   5   3   5       91.27       87.64      7.54 o 
   6   3   5        0.10       -4.04      3.53 o 
   7   3   5       38.33       48.22      6.61 o 
   8   3   5       55.82       58.85      7.68 o 
   9   3   5       30.52       29.14      6.55 o 
  10   3   5        1.12        6.61      5.66 o 
  11   3   5       11.73       15.37      7.40 o 
  12   3   5        2.39       -3.66      8.44 o 
 -13   4   5       26.31       50.82     13.92 o 
 -12   4   5       43.74       40.28     10.31 o 
 -11   4   5        1.23        1.69      5.91 o 
 -10   4   5        9.58       21.55      7.33 o 
  -9   4   5      491.34      460.93     19.14 o 
  -8   4   5      268.35      233.83     15.32 o 
  -7   4   5       64.68       70.62      9.13 o 
  -6   4   5        1.21        2.66      3.83 o 
  -5   4   5     1062.09     1002.44     21.73 o 
  -4   4   5     2221.22     2223.07     33.51 o 
  -3   4   5       58.62       59.69      5.57 o 
  -2   4   5       12.13       12.15      3.45 o 
  -1   4   5     1404.19     1417.86     18.40 o 
   0   4   5     2405.66     2381.68     23.27 o 
   1   4   5      123.97      118.76      6.44 o 
   2   4   5       44.94       46.42      6.24 o 
   3   4   5        4.03        0.66      2.94 o 
   4   4   5      391.86      403.38     13.86 o 
   5   4   5        0.88       -1.22      3.24 o 
   6   4   5        6.54       15.15      7.29 o 
   7   4   5        6.24        5.69      4.71 o 
   8   4   5       10.87       15.35      5.87 o 
   9   4   5       80.93       94.96      9.09 o 
  10   4   5       13.78       11.70      6.66 o 
  11   4   5        0.39       -5.49      6.59 o 
  12   4   5        1.95       -3.32      7.51 o 
 -13   5   5       13.53       17.69      9.14 o 
 -12   5   5       74.67       70.38     11.55 o 
 -11   5   5        0.15       -0.80      5.93 o 
 -10   5   5        5.13       17.00     13.26 o 
  -9   5   5      134.15      146.35     13.02 o 
  -8   5   5      136.37      146.24     42.11 o 
  -7   5   5       70.74       74.23      8.73 o 
  -6   5   5      447.18      415.98     15.06 o 
  -5   5   5        5.61       11.02      4.58 o 
  -4   5   5      346.19      332.96     13.19 o 
  -3   5   5      115.69      111.85      8.15 o 
  -2   5   5        0.05       -2.78      2.22 o 
  -1   5   5       16.24       17.89      3.33 o 
   0   5   5       17.51       18.91      3.65 o 
   1   5   5        0.59       -1.08      2.65 o 
   2   5   5        2.88        0.37      2.97 o 
   3   5   5       85.09       81.54      7.96 o 
   4   5   5      405.06      417.10     11.52 o 
   5   5   5      642.11      606.60     14.03 o 
   6   5   5      201.60      219.27     11.25 o 
   7   5   5        3.82        5.98      4.69 o 
   8   5   5      177.23      163.73     10.84 o 
   9   5   5       23.52       40.77      7.66 o 
  10   5   5        0.32        6.80      6.59 o 
  11   5   5       44.62       39.43      9.78 o 
  12   5   5        3.39       -1.56      6.95 o 
 -13   6   5       19.68       21.06     20.14 o 
 -12   6   5       11.35       11.80     11.72 o 
 -11   6   5       32.12       13.67      9.15 o 
 -10   6   5       62.24       94.39     14.59 o 
  -9   6   5      267.26      230.44     20.14 o 
  -8   6   5       55.95       43.59     17.52 o 
  -7   6   5       54.63       38.02     12.79 o 
  -6   6   5      154.90      135.19     15.61 o 
  -5   6   5      306.96      297.48     11.61 o 
  -4   6   5      116.94      134.55     21.88 o 
  -3   6   5       57.08       54.94      6.59 o 
  -2   6   5      120.23      121.82      6.89 o 
  -1   6   5      454.38      476.59      9.95 o 
   0   6   5      370.42      378.36     10.03 o 
   1   6   5       13.68        8.64      3.25 o 
   2   6   5       27.78       29.79      5.46 o 
   3   6   5      314.19      318.05     11.14 o 
   4   6   5      165.86      180.29      8.65 o 
   5   6   5      643.58      615.39     14.62 o 
   6   6   5        0.36        0.99      3.71 o 
   7   6   5       23.99       29.23      6.33 o 
   8   6   5        4.36        3.57      4.81 o 
   9   6   5       24.68       19.44      6.41 o 
  10   6   5        1.60        1.96      6.45 o 
  11   6   5        1.40      -12.19      8.13 o 
 -12   7   5       28.50       11.21      9.62 o 
 -11   7   5       27.25       24.91      8.37 o 
 -10   7   5        2.55       11.41      6.90 o 
  -9   7   5        1.25        6.52      6.22 o 
  -8   7   5      228.79      178.13     17.21 o 
  -7   7   5       18.31       23.31      6.45 o 
  -6   7   5        4.49       -0.46      4.36 o 
  -5   7   5       35.10       25.69      5.62 o 
  -4   7   5      600.71      613.34     16.18 o 
  -3   7   5      144.81      151.14      7.95 o 
  -2   7   5      609.76      618.90     15.60 o 
  -1   7   5       36.39       36.04      5.00 o 
   0   7   5      258.62      275.48     10.98 o 
   1   7   5        7.53        8.60      4.27 o 
   2   7   5      181.22      169.52     10.95 o 
   3   7   5       34.17       29.98      5.58 o 
   4   7   5       14.34       14.29      5.18 o 
   5   7   5       33.88       32.82      6.81 o 
   6   7   5        5.47       13.81      4.97 o 
   7   7   5        3.89        1.99      5.20 o 
   8   7   5        2.05        0.54      5.46 o 
   9   7   5        6.17        2.84      5.89 o 
  10   7   5        0.41        4.74      7.09 o 
  11   7   5        1.42       -1.97      6.99 o 
 -12   8   5        4.00       -0.84      7.45 o 
 -11   8   5      116.18      134.49     17.40 o 
 -10   8   5        4.60        7.94      7.54 o 
  -9   8   5       17.30       15.52      7.84 o 
  -8   8   5       27.87       30.46      8.59 o 
  -7   8   5      113.01      112.51      9.60 o 
  -6   8   5       61.83       60.50      7.74 o 
  -5   8   5       46.82       40.30      9.61 o 
  -4   8   5       95.42       94.43      8.23 o 
  -3   8   5      442.63      444.39     12.28 o 
  -2   8   5      750.02      714.50     15.19 o 
  -1   8   5     1064.16     1063.10     21.12 o 
   0   8   5      238.58      234.30     10.96 o 
   1   8   5       96.12      113.74     11.21 o 
   2   8   5      254.17      259.16      9.70 o 
   3   8   5       45.88       40.21      6.26 o 
   4   8   5       18.49       21.70      4.85 o 
   5   8   5        0.89       -1.55      3.65 o 
   6   8   5       32.01       40.09      5.85 o 
   7   8   5        0.03        5.85      4.67 o 
   8   8   5        0.07        4.77      6.55 o 
   9   8   5       26.97       30.10      8.03 o 
  10   8   5        0.39        8.09      6.90 o 
 -12   9   5      103.37       85.14     18.00 o 
 -11   9   5       18.89       16.79      8.75 o 
 -10   9   5        4.92        4.45      6.90 o 
  -9   9   5       19.65       19.08      7.97 o 
  -8   9   5      463.29      398.33     15.48 o 
  -7   9   5       10.97       12.18      5.97 o 
  -6   9   5      401.72      349.73     16.92 o 
  -5   9   5      269.55      257.02     13.18 o 
  -4   9   5       37.34       31.87      6.77 o 
  -3   9   5        0.11       -2.24      3.59 o 
  -2   9   5      323.63      313.05     10.97 o 
  -1   9   5      166.92      152.07     15.01 o 
   0   9   5      494.03      504.20     15.18 o 
   1   9   5       72.48       87.21      7.85 o 
   2   9   5       49.62       45.19      9.24 o 
   3   9   5        1.36       -0.71      4.26 o 
   4   9   5      350.15      358.92     13.11 o 
   5   9   5      182.31      174.37      9.45 o 
   6   9   5        2.69        6.78      4.27 o 
   7   9   5       31.30       43.56      6.42 o 
   8   9   5       21.08       24.03      7.04 o 
   9   9   5        0.01       -2.08      8.24 o 
  10   9   5        0.99        0.00      8.53 o 
 -11  10   5       80.05       62.12     12.18 o 
 -10  10   5       23.15       20.59      8.55 o 
  -9  10   5       63.81       65.21     18.46 o 
  -8  10   5        7.30        9.29      6.44 o 
  -7  10   5        3.43        5.34      5.59 o 
  -6  10   5       49.24       60.66      8.28 o 
  -5  10   5        3.21       11.50      5.77 o 
  -4  10   5      385.55      375.70     14.28 o 
  -3  10   5       94.48       74.40      8.35 o 
  -2  10   5       62.59       60.66      7.37 o 
  -1  10   5       15.58        7.59      5.01 o 
   0  10   5        0.49       -1.19      4.17 o 
   1  10   5       13.34        7.41      4.83 o 
   2  10   5       39.84       43.88      9.43 o 
   3  10   5      137.09      142.18     10.23 o 
   4  10   5       53.05       45.26      6.94 o 
   5  10   5       86.59       88.67      7.58 o 
   6  10   5        0.00        2.51      4.47 o 
   7  10   5       33.26       32.10      6.08 o 
   8  10   5        8.32       13.02      7.12 o 
   9  10   5        2.32       -0.14      9.89 o 
 -10  11   5      146.00      167.79     16.42 o 
  -9  11   5       46.87       46.03     14.18 o 
  -8  11   5       12.53        5.57      7.40 o 
  -7  11   5       27.98       31.54      7.93 o 
  -6  11   5      755.35      714.70     20.77 o 
  -5  11   5      242.37      259.41     21.00 o 
  -4  11   5        8.45       16.69      6.09 o 
  -3  11   5        7.57       11.37      7.61 o 
  -2  11   5       75.29       93.00     16.60 o 
  -1  11   5      228.45      229.21     12.04 o 
   0  11   5       31.25       47.22      7.24 o 
   1  11   5       12.32       19.80      5.78 o 
   2  11   5       32.66       29.52      6.67 o 
   3  11   5        0.25       -2.28      4.48 o 
   4  11   5       83.69       96.53      9.02 o 
   5  11   5       52.73       58.67      7.73 o 
   6  11   5        2.67        9.15      5.17 o 
   7  11   5       39.47       48.37      8.32 o 
   8  11   5      120.95      108.14     10.54 o 
   9  11   5        4.64       15.42      9.57 o 
  -9  12   5       19.66       24.43      9.81 o 
  -8  12   5       95.39       85.86     10.79 o 
  -7  12   5      140.26      131.94     11.66 o 
  -6  12   5       23.02       16.59      6.76 o 
  -5  12   5       35.30       41.58      8.21 o 
  -4  12   5       22.06       25.75      7.08 o 
  -3  12   5      233.08      235.82     18.12 o 
  -2  12   5      203.28      237.24     12.69 o 
  -1  12   5       49.32       45.66      7.38 o 
   0  12   5        2.51        0.12      4.43 o 
   1  12   5      465.28      467.59     22.20 o 
   2  12   5        0.32        3.86      5.13 o 
   3  12   5       51.99       47.01      7.71 o 
   4  12   5       10.18       18.68      5.82 o 
   5  12   5       13.00       17.31      7.70 o 
   6  12   5      423.07      413.04     36.43 o 
   7  12   5       21.08       22.91      8.42 o 
   8  12   5        0.16        2.81      9.48 o 
  -8  13   5       36.93       27.36      8.90 o 
  -7  13   5       27.81       23.31     10.71 o 
  -6  13   5       12.63        9.96      8.03 o 
  -5  13   5        0.01        7.77      6.49 o 
  -4  13   5       13.78       10.98      6.98 o 
  -3  13   5       38.35       38.38      9.86 o 
  -2  13   5       16.00       20.19      8.44 o 
  -1  13   5        4.06       17.39      6.28 o 
   0  13   5        3.94        6.39      5.24 o 
   1  13   5       75.21       93.92      9.66 o 
   2  13   5        0.76        5.30      5.70 o 
   3  13   5        9.96        7.64      7.11 o 
   4  13   5      215.21      196.94     17.97 o 
   5  13   5       38.11       44.74     11.58 o 
   6  13   5        6.32        1.24      6.99 o 
   7  13   5        0.00        8.27      7.34 o 
  -7  14   5       13.75       11.63      8.20 o 
  -6  14   5       34.94       44.27     11.31 o 
  -5  14   5      168.94      148.44     12.87 o 
  -4  14   5       50.99       66.72     11.35 o 
  -3  14   5        0.00        0.68      7.80 o 
  -2  14   5       18.25        5.13      7.33 o 
  -1  14   5       73.96       83.10      9.51 o 
   0  14   5       93.57       85.38      9.50 o 
   1  14   5       31.22       37.26      8.05 o 
   2  14   5       24.54       19.92      7.61 o 
   3  14   5       28.02       27.23      8.44 o 
   4  14   5       34.32       40.15      9.42 o 
   5  14   5       27.57       35.52     10.00 o 
   6  14   5       85.20       74.58     11.56 o 
  -6  15   5       74.34       69.91     13.95 o 
  -5  15   5      119.17      119.69     16.84 o 
  -4  15   5        7.35        3.42      8.26 o 
  -3  15   5       91.46      129.47     16.44 o 
  -2  15   5      168.99      184.98     16.47 o 
  -1  15   5       22.63       21.98      7.02 o 
   0  15   5        1.42        1.26     11.35 o 
   1  15   5       20.37       16.42      7.70 o 
   2  15   5       52.27       46.30     10.91 o 
   3  15   5        5.70        9.13      7.83 o 
   4  15   5       10.24       16.40     14.57 o 
  -3  16   5       14.42        6.63      8.86 o 
  -2  16   5        0.39       10.46     11.13 o 
  -1  16   5        8.57       20.95     11.58 o 
   0  16   5       43.68       58.20     11.13 o 
   1  16   5        2.65       12.49      9.83 o 
 -13   0   6       37.94       42.48     22.70 o 
 -12   0   6      301.22      281.98     35.89 o 
 -11   0   6        6.64        8.79     15.38 o 
 -10   0   6      827.59      868.64     49.80 o 
  -9   0   6      184.18      199.52     54.20 o 
  -8   0   6      698.77      656.56     25.69 o 
  -7   0   6       72.01       82.15     11.61 o 
  -6   0   6      162.58      155.71     13.73 o 
  -5   0   6        9.99        6.21      8.06 o 
  -4   0   6       88.49       89.30      8.04 o 
  -3   0   6        6.65        5.33      4.12 o 
  -2   0   6       12.89       14.15      4.61 o 
  -1   0   6      666.21      678.47     21.97 o 
   0   0   6        4.65        0.62      7.69 o 
   1   0   6       64.36       48.60      7.36 o 
   2   0   6      260.61      286.02     15.43 o 
   3   0   6       80.47       76.91      9.84 o 
   4   0   6      670.84      697.83     41.75 o 
   5   0   6       91.02       88.37     11.36 o 
   6   0   6        0.01        1.59      5.96 o 
   7   0   6       89.53      114.09     14.65 o 
   8   0   6        2.45       -6.41      5.65 o 
   9   0   6        4.36        1.93      7.56 o 
  10   0   6      522.87      435.10     65.92 o 
  11   0   6        3.98       14.52     12.45 o 
 -13   1   6       17.50       13.92     12.43 o 
 -12   1   6       24.59       13.10     13.92 o 
 -11   1   6       84.92       83.31     17.21 o 
 -10   1   6        0.93        0.09      5.76 o 
  -9   1   6       43.67       40.88      8.35 o 
  -8   1   6       59.02       81.68     10.21 o 
  -7   1   6      332.44      347.70     13.17 o 
  -6   1   6        0.56        3.72      4.05 o 
  -5   1   6      564.24      588.34     13.26 o 
  -4   1   6      837.49      875.96     14.51 o 
  -3   1   6      239.11      237.81      7.81 o 
  -2   1   6        0.69       -1.85      2.54 o 
  -1   1   6      121.30      134.22      7.95 o 
   0   1   6      916.13      963.62     16.44 o 
   1   1   6       54.40       72.60      6.07 o 
   2   1   6        0.01       -1.22      3.06 o 
   3   1   6      254.54      239.58     20.19 o 
   4   1   6      120.49      136.25      9.21 o 
   5   1   6       76.02       82.57      7.92 o 
   6   1   6        0.06        8.45      4.82 o 
   7   1   6       48.21       41.91      7.08 o 
   8   1   6       11.91        8.66      5.50 o 
   9   1   6        9.99        7.55      5.96 o 
  10   1   6       16.33       10.69      6.44 o 
  11   1   6        3.03        1.56      6.27 o 
 -13   2   6        0.02       -7.15     12.16 o 
 -12   2   6        0.01       -2.67     10.09 o 
 -11   2   6        0.94       10.30      7.16 o 
 -10   2   6      140.11      130.91     13.01 o 
  -9   2   6        9.16       27.44      7.73 o 
  -8   2   6       95.01       74.98     12.32 o 
  -7   2   6      522.75      510.20     19.09 o 
  -6   2   6      665.99      648.96     16.74 o 
  -5   2   6        6.66       17.55      4.21 o 
  -4   2   6      256.82      284.55      8.70 o 
  -3   2   6      120.54      139.38      7.16 o 
  -2   2   6        0.19        0.58      2.55 o 
  -1   2   6       80.20       88.78      8.24 o 
   0   2   6      353.54      357.71      9.02 o 
   1   2   6       85.53      108.27      8.95 o 
   2   2   6       60.87       63.87      8.15 o 
   3   2   6       21.80       24.20      5.19 o 
   4   2   6       47.48       48.82      6.55 o 
   5   2   6        2.10       -0.31      3.83 o 
   6   2   6        1.71       -1.97      4.15 o 
   7   2   6       10.72        5.13      4.84 o 
   8   2   6        0.81        2.55      5.08 o 
   9   2   6       46.00       54.16      8.28 o 
  10   2   6      161.99      106.53     10.60 o 
  11   2   6       11.04        1.93      7.72 o 
 -13   3   6       16.92       -2.29     12.08 o 
 -12   3   6        9.30       13.49      7.56 o 
 -11   3   6      148.86      151.11     14.31 o 
 -10   3   6        0.13        0.38      7.00 o 
  -9   3   6       13.27        2.40      6.09 o 
  -8   3   6       19.15       19.30      7.03 o 
  -7   3   6      276.49      292.90     16.06 o 
  -6   3   6      113.26      107.18     13.52 o 
  -5   3   6     2333.43     2189.88     35.10 o 
  -4   3   6       72.57       73.17      5.60 o 
  -3   3   6      153.77      149.13     14.38 o 
  -2   3   6      486.61      445.50     11.18 o 
  -1   3   6        1.30       -3.44      2.46 o 
   0   3   6       84.40       77.73      5.87 o 
   1   3   6      222.34      225.90      8.68 o 
   2   3   6      680.47      708.86     14.50 o 
   3   3   6       31.26       32.01      4.81 o 
   4   3   6        5.47        7.20      4.28 o 
   5   3   6        0.03       -0.08      3.90 o 
   6   3   6        2.01        1.71      4.52 o 
   7   3   6       22.32       27.34      7.29 o 
   8   3   6        3.83       -4.71      4.71 o 
   9   3   6        0.99       -0.11      5.17 o 
  10   3   6       49.13       49.12      8.73 o 
  11   3   6       23.97       24.91      8.73 o 
 -13   4   6        5.57       12.44      7.99 o 
 -12   4   6       73.42      100.31     13.61 o 
 -11   4   6       85.46       77.91     11.84 o 
 -10   4   6       33.52       31.16      9.57 o 
  -9   4   6       75.27       79.40     10.76 o 
  -8   4   6      293.01      283.83     17.35 o 
  -7   4   6       61.51       45.88     10.01 o 
  -6   4   6      201.55      228.94     12.46 o 
  -5   4   6        1.44       -0.23      3.90 o 
  -4   4   6      573.83      586.81     31.90 o 
  -3   4   6      893.98      889.85     29.28 o 
  -2   4   6      317.60      302.95      8.59 o 
  -1   4   6       37.95       35.83      4.20 o 
   0   4   6       35.44       39.21      4.87 o 
   1   4   6       97.50       99.41      6.63 o 
   2   4   6       92.01       98.91      7.63 o 
   3   4   6       68.57       69.01      6.18 o 
   4   4   6       67.72       66.53      7.21 o 
   5   4   6      194.09      182.14     15.33 o 
   6   4   6       46.69       47.36      7.20 o 
   7   4   6       83.99       93.55      9.23 o 
   8   4   6        2.69       -2.45      5.11 o 
   9   4   6       54.21       50.86      8.58 o 
  10   4   6        4.57       -5.73      5.66 o 
  11   4   6       11.69       10.78      9.03 o 
 -12   5   6        5.27        9.63      8.79 o 
 -11   5   6       38.00       46.90     11.92 o 
 -10   5   6        1.66        2.27      9.52 o 
  -9   5   6       64.59       49.79     12.45 o 
  -8   5   6       27.58       28.97     14.65 o 
  -7   5   6        8.09       11.46      7.92 o 
  -6   5   6       37.65       38.19      6.42 o 
  -5   5   6       42.93       43.37      8.20 o 
  -4   5   6      208.62      222.35     12.46 o 
  -3   5   6       49.65       43.85      5.52 o 
  -2   5   6      184.14      189.09      8.77 o 
  -1   5   6      717.33      687.00     14.13 o 
   0   5   6       11.91        8.14      3.95 o 
   1   5   6      180.19      177.53      8.39 o 
   2   5   6      589.48      536.62     14.49 o 
   3   5   6      300.19      300.55     10.43 o 
   4   5   6        0.01        1.20      3.84 o 
   5   5   6       16.36       15.53      6.45 o 
   6   5   6        7.39        5.54      5.00 o 
   7   5   6        9.39        8.59      5.10 o 
   8   5   6      152.37      153.14     11.60 o 
   9   5   6        5.24        7.43      5.96 o 
  10   5   6       13.43       16.03      7.49 o 
  11   5   6        0.05       -2.57      7.32 o 
 -12   6   6       12.23       15.68     10.38 o 
 -11   6   6       28.75       17.43      9.75 o 
 -10   6   6       10.18        7.22      6.16 o 
  -9   6   6      103.66       84.63     13.72 o 
  -8   6   6        1.20       -2.00      5.65 o 
  -7   6   6      106.68      131.18     14.78 o 
  -6   6   6       83.81       76.64      9.13 o 
  -5   6   6      274.66      274.17     14.15 o 
  -4   6   6       89.54       85.19      8.02 o 
  -3   6   6       63.27       57.18      5.79 o 
  -2   6   6      205.96      199.33     13.17 o 
  -1   6   6      201.89      194.11     11.52 o 
   0   6   6      272.96      250.23      9.41 o 
   1   6   6       21.54       25.25      5.29 o 
   2   6   6      276.03      251.27     11.95 o 
   3   6   6      422.05      409.81     12.34 o 
   4   6   6      191.57      195.09      9.82 o 
   5   6   6      188.85      162.58     10.64 o 
   6   6   6        5.85       13.53      5.38 o 
   7   6   6       15.27       21.85      6.98 o 
   8   6   6       29.92       18.60      6.52 o 
   9   6   6       19.08       18.77      6.94 o 
  10   6   6        1.22        3.73      6.46 o 
 -12   7   6       84.44       63.00     21.93 o 
 -11   7   6      164.95      146.31     50.02 o 
 -10   7   6       43.10       26.98     11.02 o 
  -9   7   6        0.61        2.84      6.39 o 
  -8   7   6        0.01       -1.53      5.68 o 
  -7   7   6      221.88      178.40     17.07 o 
  -6   7   6      487.39      514.73     16.39 o 
  -5   7   6        5.21        1.66      4.49 o 
  -4   7   6        8.73       15.01      5.37 o 
  -3   7   6      600.17      606.91     18.18 o 
  -2   7   6      161.25      173.23     12.26 o 
  -1   7   6      317.36      316.71     12.31 o 
   0   7   6      344.39      360.09     16.49 o 
   1   7   6        3.92        9.34      4.54 o 
   2   7   6     1308.37     1308.96     33.93 o 
   3   7   6      350.42      381.73     15.22 o 
   4   7   6      147.15      145.02      9.45 o 
   5   7   6       11.02       18.88      5.80 o 
   6   7   6      362.12      345.00     16.10 o 
   7   7   6       57.04       73.38      8.90 o 
   8   7   6       48.88       45.31      8.03 o 
   9   7   6        0.19        5.90      6.75 o 
  10   7   6        0.78        0.99      9.26 o 
 -11   8   6       13.15        6.43      7.86 o 
 -10   8   6        9.77       15.11      7.86 o 
  -9   8   6        1.47       -4.96      6.38 o 
  -8   8   6       22.08       30.62      8.48 o 
  -7   8   6       12.38       17.98      6.61 o 
  -6   8   6        0.01       -1.88      4.67 o 
  -5   8   6        1.30        3.57      5.18 o 
  -4   8   6       80.91       94.85      8.98 o 
  -3   8   6      298.82      270.89     13.74 o 
  -2   8   6       12.05       19.93      5.72 o 
  -1   8   6     1059.82     1030.15     22.03 o 
   0   8   6      320.74      327.33     13.74 o 
   1   8   6      404.33      398.64     14.19 o 
   2   8   6       16.69       20.36      5.74 o 
   3   8   6       11.41       12.03      5.43 o 
   4   8   6       35.74       30.17      5.55 o 
   5   8   6       11.49       10.64      4.81 o 
   6   8   6        8.16        3.38      4.74 o 
   7   8   6        1.86        2.92      5.03 o 
   8   8   6        1.29        5.01      5.23 o 
   9   8   6        0.39       10.18      7.19 o 
 -11   9   6       10.14       16.19      8.15 o 
 -10   9   6        4.73        8.24      7.35 o 
  -9   9   6       52.54       61.16     11.31 o 
  -8   9   6      148.76      192.58     22.95 o 
  -7   9   6        0.73        1.58      5.39 o 
  -6   9   6       88.02       74.15     10.89 o 
  -5   9   6      100.99       99.09      9.57 o 
  -4   9   6        4.24        4.81      5.47 o 
  -3   9   6       23.47       17.32      6.85 o 
  -2   9   6      361.21      363.68     13.77 o 
  -1   9   6      201.87      207.77     13.68 o 
   0   9   6      104.66      134.45     10.03 o 
   1   9   6      133.21      150.68     10.37 o 
   2   9   6        6.62        7.95      4.89 o 
   3   9   6        2.10        0.59      5.77 o 
   4   9   6        9.19       15.81      5.60 o 
   5   9   6       17.40       14.60      4.98 o 
   6   9   6       47.64       52.16      7.59 o 
   7   9   6       43.69       73.74      9.13 o 
   8   9   6        2.24       16.24      6.00 o 
   9   9   6        0.57        2.08      6.55 o 
 -10  10   6       87.87      101.13     13.98 o 
  -9  10   6      161.93      200.94     17.04 o 
  -8  10   6       22.38       26.54      8.50 o 
  -7  10   6        9.38       10.74      6.59 o 
  -6  10   6       35.28       41.11      7.85 o 
  -5  10   6      785.56      739.93     20.89 o 
  -4  10   6       62.52       64.26      8.65 o 
  -3  10   6      736.42      658.77     42.72 o 
  -2  10   6       73.25       77.49      8.13 o 
  -1  10   6       66.96       84.61      8.86 o 
   0  10   6        0.04       -0.10      4.98 o 
   1  10   6        7.13       11.36      5.58 o 
   2  10   6       30.46       28.05      6.52 o 
   3  10   6      120.59      119.89     11.95 o 
   4  10   6       21.49       33.16      9.73 o 
   5  10   6        1.23        8.71      5.19 o 
   6  10   6        9.72        8.80      8.46 o 
   7  10   6      163.89      172.90     18.29 o 
   8  10   6       17.76       34.09      8.55 o 
  -9  11   6      126.93      136.62     15.31 o 
  -8  11   6       54.17       52.25     11.37 o 
  -7  11   6       90.32      112.36     14.17 o 
  -6  11   6        0.02        3.97      6.20 o 
  -5  11   6      143.49      149.08     11.98 o 
  -4  11   6        1.91       -5.00      5.88 o 
  -3  11   6       54.36       48.08      9.83 o 
  -2  11   6      105.18       91.18     11.11 o 
  -1  11   6       60.12       50.74      7.72 o 
   0  11   6        0.97        1.47      5.08 o 
   1  11   6        4.18        5.08      5.50 o 
   2  11   6       10.25        7.58      5.28 o 
   3  11   6       10.49       13.45      7.00 o 
   4  11   6       48.25       70.02      8.70 o 
   5  11   6       44.92       48.65      9.51 o 
   6  11   6       45.94       39.10      7.74 o 
   7  11   6        6.47       15.96      6.96 o 
  -8  12   6       98.60      107.32     14.46 o 
  -7  12   6       34.27       23.62      8.40 o 
  -6  12   6        0.01       -0.23      6.61 o 
  -5  12   6       93.23       75.16     11.24 o 
  -4  12   6       33.17       30.78      8.66 o 
  -3  12   6      131.35      151.23     13.90 o 
  -2  12   6       53.23       63.95     10.55 o 
  -1  12   6       25.50       16.48      8.56 o 
   0  12   6        8.09       12.44      5.77 o 
   1  12   6       16.05       18.88      6.34 o 
   2  12   6       32.63       36.56      7.72 o 
   3  12   6       10.53        7.41      7.27 o 
   4  12   6       29.11       26.00      6.63 o 
   5  12   6       16.42       26.48      6.84 o 
   6  12   6        1.42        1.12      6.81 o 
  -7  13   6        5.62       -1.23      6.43 o 
  -6  13   6        2.54        5.84      7.14 o 
  -5  13   6       13.24       12.86      8.18 o 
  -4  13   6      189.00      186.81     15.76 o 
  -3  13   6        3.58        5.43      7.84 o 
  -2  13   6        0.18       -8.41      6.12 o 
  -1  13   6       51.40       51.52      8.54 o 
   0  13   6       93.49      106.69     10.31 o 
   1  13   6       30.88       36.84      7.82 o 
   2  13   6       15.82       16.33      6.44 o 
   3  13   6        0.07        5.11      7.32 o 
   4  13   6       81.68       69.14     14.19 o 
   5  13   6       39.12       40.37     10.21 o 
  -6  14   6       12.49        1.85      7.52 o 
  -5  14   6        6.00       12.98      8.68 o 
  -4  14   6        9.92        4.37      8.14 o 
  -3  14   6       19.68       10.47      8.47 o 
  -2  14   6        0.00      -10.91      7.27 o 
  -1  14   6       17.29       11.33      8.24 o 
   0  14   6       72.01       90.35     13.74 o 
   1  14   6       26.01       41.79      8.73 o 
   2  14   6        8.31       12.90      6.61 o 
   3  14   6       10.42        6.69      9.34 o 
   4  14   6       10.52        9.71      7.70 o 
  -3  15   6       83.99      118.55     27.25 o 
  -2  15   6       78.44       71.68     12.40 o 
  -1  15   6       23.94       31.39      9.67 o 
   0  15   6        9.31        2.44      8.25 o 
   1  15   6       47.02       62.03     11.27 o 
 -12   1   7        3.62       10.57     12.40 o 
 -11   1   7      303.44      295.96     61.89 o 
 -10   1   7        1.56        9.06     10.61 o 
  -9   1   7      113.29      125.53     13.24 o 
  -8   1   7       23.60       25.48      8.16 o 
  -7   1   7      632.86      646.42     23.75 o 
  -6   1   7       45.84       57.83      7.55 o 
  -5   1   7      158.00      180.19     10.66 o 
  -4   1   7       59.17       62.85      5.60 o 
  -3   1   7       64.46       68.16      6.34 o 
  -2   1   7       24.45       14.32      3.82 o 
  -1   1   7       35.82       41.80      8.25 o 
   0   1   7        3.14       -0.23      3.63 o 
   1   1   7       12.03       13.40      4.74 o 
   2   1   7      152.99      138.42      9.42 o 
   3   1   7      125.40      116.02      9.08 o 
   4   1   7        0.57        3.59      4.37 o 
   5   1   7       56.02       60.16     16.73 o 
   6   1   7        5.92        5.31      4.95 o 
   7   1   7       48.15       37.67      7.35 o 
   8   1   7        0.21        1.01      6.98 o 
   9   1   7       10.38       -0.18      6.08 o 
  10   1   7       21.91       19.32      8.25 o 
 -12   2   7       59.00       78.15     17.86 o 
 -11   2   7       42.90       46.59     17.21 o 
 -10   2   7        3.87        1.37      6.34 o 
  -9   2   7       19.70       44.66     14.15 o 
  -8   2   7       13.04       14.01      6.90 o 
  -7   2   7        9.81       15.54      7.09 o 
  -6   2   7      191.73      170.72     13.30 o 
  -5   2   7       31.54       33.78      7.73 o 
  -4   2   7        2.14        3.61      4.52 o 
  -3   2   7       26.20       23.11      4.80 o 
  -2   2   7     1142.57     1107.98     21.96 o 
  -1   2   7      331.51      293.46     11.24 o 
   0   2   7        0.01       -2.03      3.18 o 
   1   2   7       14.66       10.62      4.28 o 
   2   2   7      146.37      153.14     10.80 o 
   3   2   7       94.47      106.85     17.87 o 
   4   2   7      122.09      129.53      9.77 o 
   5   2   7        9.46       10.95      5.37 o 
   6   2   7       22.84       21.19      6.16 o 
   7   2   7        1.07        0.58      5.02 o 
   8   2   7        1.99       -5.41      5.00 o 
   9   2   7        0.59        4.44      6.11 o 
  10   2   7        4.06        3.27     10.37 o 
 -12   3   7        3.12        1.59     11.61 o 
 -11   3   7        0.02       14.95      8.48 o 
 -10   3   7       14.72       19.44      7.82 o 
  -9   3   7       17.02       22.16     13.59 o 
  -8   3   7        4.79       12.78      6.88 o 
  -7   3   7      386.99      403.74     18.28 o 
  -6   3   7        6.26        3.04     15.01 o 
  -5   3   7      476.93      503.78     17.43 o 
  -4   3   7     1369.59     1379.17     28.70 o 
  -3   3   7     1145.10     1190.15     45.92 o 
  -2   3   7        8.90        9.91      3.67 o 
  -1   3   7      390.86      410.15     11.78 o 
   0   3   7       52.80       51.93      5.71 o 
   1   3   7        3.71        3.07      3.91 o 
   2   3   7        4.47        6.92      4.37 o 
   3   3   7      296.47      290.07     21.78 o 
   4   3   7       24.37       19.64      5.80 o 
   5   3   7       14.53       18.77      5.78 o 
   6   3   7      111.57      119.48     10.32 o 
   7   3   7        0.66        2.29      5.28 o 
   8   3   7       48.65       38.30      7.86 o 
   9   3   7        3.67        1.15      6.13 o 
  10   3   7       23.40       26.79      7.85 o 
 -12   4   7       40.90       42.22     10.65 o 
 -11   4   7        0.68       14.61      8.61 o 
 -10   4   7       26.86       28.98      9.48 o 
  -9   4   7        0.15        2.06      8.25 o 
  -8   4   7      233.83      250.96     27.83 o 
  -7   4   7       68.07       49.49     10.91 o 
  -6   4   7       65.40       40.98     19.86 o 
  -5   4   7       18.92       15.06      5.53 o 
  -4   4   7      402.35      424.73     16.39 o 
  -3   4   7       53.13       52.57      6.12 o 
  -2   4   7      946.48      911.50     23.51 o 
  -1   4   7       96.34      108.97      7.42 o 
   0   4   7       59.84       72.37      6.53 o 
   1   4   7       11.57        8.87      4.45 o 
   2   4   7        3.60        3.38      3.79 o 
   3   4   7        3.77        0.11      3.96 o 
   4   4   7        0.06        1.37      4.52 o 
   5   4   7      401.66      395.26     15.13 o 
   6   4   7       16.33       19.92      6.29 o 
   7   4   7        0.63        8.62      5.73 o 
   8   4   7        2.92        6.56      6.31 o 
   9   4   7       37.82       29.24      8.26 o 
  10   4   7        0.66        1.15      7.51 o 
 -11   5   7        0.96        9.10      8.96 o 
 -10   5   7       43.85       35.70     12.45 o 
  -9   5   7      248.40      167.38     26.73 o 
  -8   5   7      130.91      119.44     15.64 o 
  -7   5   7        8.92        1.32      6.13 o 
  -6   5   7       32.73       32.81     10.20 o 
  -5   5   7      457.93      467.04     17.51 o 
  -4   5   7       61.67       84.13     10.78 o 
  -3   5   7       15.94       17.78      5.59 o 
  -2   5   7        2.82        6.10      4.41 o 
  -1   5   7        0.13       -0.79      4.05 o 
   0   5   7      495.28      464.52     16.55 o 
   1   5   7       45.76       47.49      6.03 o 
   2   5   7        3.59        0.45      4.32 o 
   3   5   7       41.45       52.29      7.19 o 
   4   5   7       27.47       28.02      6.37 o 
   5   5   7        1.89        7.93      5.44 o 
   6   5   7      142.44      151.75     11.39 o 
   7   5   7      110.52      104.48     10.49 o 
   8   5   7       20.86        1.87      9.09 o 
   9   5   7       11.61       -3.34      6.19 o 
 -11   6   7       16.75       18.63      9.43 o 
 -10   6   7       22.14       15.40      8.04 o 
  -9   6   7       87.62       53.66     21.02 o 
  -8   6   7        2.18        4.58      6.21 o 
  -7   6   7        9.29        9.66      9.18 o 
  -6   6   7       55.86       74.17      9.78 o 
  -5   6   7        5.80        9.80      5.53 o 
  -4   6   7        2.55       -2.80      4.46 o 
  -3   6   7       18.45       28.24      7.30 o 
  -2   6   7       48.03       47.01      6.83 o 
  -1   6   7       31.68       40.74      6.68 o 
   0   6   7      253.77      260.64     13.32 o 
   1   6   7       17.61       17.08      6.56 o 
   2   6   7       66.82       60.53      8.13 o 
   3   6   7       71.24       81.36      7.32 o 
   4   6   7       99.21      101.44      9.62 o 
   5   6   7        4.49        2.58      5.28 o 
   6   6   7        2.19        0.54      4.84 o 
   7   6   7       69.22       65.64      9.12 o 
   8   6   7        1.23        5.35      6.46 o 
   9   6   7       36.78       33.65      9.21 o 
 -11   7   7        2.37       11.53      8.39 o 
 -10   7   7       13.82        9.50      8.04 o 
  -9   7   7        6.84       13.34      7.99 o 
  -8   7   7        3.37        3.81      7.63 o 
  -7   7   7       16.05       26.10     10.64 o 
  -6   7   7       36.23       33.04      7.93 o 
  -5   7   7       30.01       34.43      8.99 o 
  -4   7   7       41.12       42.93      7.14 o 
  -3   7   7       59.97       51.84      8.55 o 
  -2   7   7       70.16       67.42      7.84 o 
  -1   7   7        9.88       10.15      5.81 o 
   0   7   7       77.69       70.24      7.99 o 
   1   7   7       66.86       89.49      9.02 o 
   2   7   7      551.77      565.33     19.64 o 
   3   7   7        1.94        7.15      4.90 o 
   4   7   7       49.94       44.43     10.76 o 
   5   7   7       69.03       54.32      9.02 o 
   6   7   7       13.76       10.35      5.87 o 
   7   7   7        6.20        2.76      5.57 o 
   8   7   7       24.15       17.43      7.07 o 
 -10   8   7       46.19       55.43     11.84 o 
  -9   8   7      144.58      138.94     18.12 o 
  -8   8   7      305.21      209.80     16.36 o 
  -7   8   7       18.59        5.44      6.72 o 
  -6   8   7       22.54       24.92      9.73 o 
  -5   8   7       44.54       34.98      7.30 o 
  -4   8   7      178.67      202.76     26.39 o 
  -3   8   7       30.12       35.95      8.07 o 
  -2   8   7       71.74       84.01      8.58 o 
  -1   8   7      158.82      151.17     11.40 o 
   0   8   7      304.53      309.34     13.89 o 
   1   8   7       91.79       91.45      9.20 o 
   2   8   7        5.91        3.33      4.84 o 
   3   8   7       42.16       46.30      8.56 o 
   4   8   7        0.14        7.75      6.29 o 
   5   8   7      152.34      155.61     11.41 o 
   6   8   7       37.00       44.05      7.28 o 
   7   8   7       38.10       39.02     10.99 o 
   8   8   7        0.04        3.16      5.48 o 
  -9   9   7       31.21       21.58      9.94 o 
  -8   9   7        0.00        3.19      7.21 o 
  -7   9   7        0.01        9.99      7.37 o 
  -6   9   7        6.67        7.15      6.07 o 
  -5   9   7        0.18        2.40      6.09 o 
  -4   9   7       34.81       67.76     17.01 o 
  -3   9   7        0.02        1.88      6.13 o 
  -2   9   7      299.36      281.43     33.10 o 
  -1   9   7        5.50        6.49      5.42 o 
   0   9   7      597.80      567.28     18.18 o 
   1   9   7        4.23        4.57      5.52 o 
   2   9   7      111.80      117.36     12.05 o 
   3   9   7      106.19      112.79     14.48 o 
   4   9   7       10.57        8.43      5.31 o 
   5   9   7       12.29       16.66      6.95 o 
   6   9   7       26.09       36.72      9.30 o 
   7   9   7       12.98       13.92      6.24 o 
  -9  10   7        0.06        0.46      7.45 o 
  -8  10   7       18.81        7.27      8.34 o 
  -7  10   7       14.01       14.38      8.05 o 
  -6  10   7        1.53        1.70      6.11 o 
  -5  10   7      245.85      242.62     25.68 o 
  -4  10   7       58.21       64.51     10.32 o 
  -3  10   7       16.80       12.09      7.61 o 
  -2  10   7       33.92       27.29      7.96 o 
  -1  10   7       67.27       62.68      8.62 o 
   0  10   7        6.09       15.40      6.21 o 
   1  10   7        6.17        6.40      5.63 o 
   2  10   7      101.07      109.35     10.46 o 
   3  10   7       18.12       20.45      8.27 o 
   4  10   7        9.78       12.30      5.69 o 
   5  10   7        2.05        4.28      6.31 o 
   6  10   7        2.11        4.83      6.02 o 
   7  10   7       13.15       22.31      7.80 o 
  -8  11   7       70.12       79.85     12.99 o 
  -7  11   7      275.75      346.11     20.26 o 
  -6  11   7       35.43       17.03      9.54 o 
  -5  11   7       18.13       14.46      7.96 o 
  -4  11   7      102.05      125.76     13.44 o 
  -3  11   7      163.04      175.15     19.66 o 
  -2  11   7       83.74       71.02     14.33 o 
  -1  11   7        1.55        3.99      5.43 o 
   0  11   7       51.97       59.61      8.94 o 
   1  11   7       61.13       85.97     14.27 o 
   2  11   7        4.36        3.18      5.84 o 
   3  11   7        3.62       13.84      7.46 o 
   4  11   7        2.00        9.48      5.69 o 
   5  11   7        8.81        7.78      6.16 o 
   6  11   7        0.21        5.85      6.65 o 
  -7  12   7        1.64        6.09      8.59 o 
  -6  12   7      143.06      157.09     15.07 o 
  -5  12   7        0.64       -3.99      7.41 o 
  -4  12   7        6.59        5.49      8.01 o 
  -3  12   7        0.79        6.74      7.97 o 
  -2  12   7       56.76       52.00     10.94 o 
  -1  12   7        7.92        6.36      7.82 o 
   0  12   7        4.58        4.42      6.55 o 
   1  12   7       55.57       52.67      8.77 o 
   2  12   7        1.34       -1.46      5.97 o 
   3  12   7        0.59       -2.43      7.31 o 
   4  12   7       33.67       57.21      9.75 o 
  -5  13   7       15.36       16.53      8.66 o 
  -4  13   7       46.58       64.38     11.61 o 
  -3  13   7       52.73       62.14     11.91 o 
  -2  13   7       77.44       65.45     11.95 o 
  -1  13   7       34.32       35.67     10.39 o 
   0  13   7       28.35       25.42      7.99 o 
   1  13   7       80.61       84.32     10.47 o 
   2  13   7       25.14       21.13      7.87 o 
   3  13   7        1.17       -0.71      7.22 o 
  -1  14   7       70.57       73.47     12.39 o 
 -11   0   8       45.32       73.24     25.63 o 
 -10   0   8      113.84      122.31     27.10 o 
  -9   0   8       43.27       97.41     24.17 o 
  -8   0   8      148.69      138.43     25.63 o 
  -7   0   8        0.19      -15.38     10.25 o 
  -6   0   8        0.03        4.59      7.56 o 
  -5   0   8      125.27      139.27     15.11 o 
  -4   0   8      711.81      708.66     30.39 o 
  -3   0   8        9.56       18.00      9.89 o 
  -2   0   8        6.44       -1.07      5.04 o 
   0   0   8       88.18       96.83     12.30 o 
   1   0   8      146.30      147.23     26.73 o 
   2   0   8       97.87       91.44     12.62 o 
   3   0   8       59.53       60.95     17.94 o 
   4   0   8        4.82        1.79      6.98 o 
   5   0   8       25.68       18.39      9.89 o 
   6   0   8       19.03       16.92     10.25 o 
   7   0   8        6.76        6.59      8.76 o 
   8   0   8       28.26       21.67     11.13 o 
   9   0   8        1.77        1.51     17.94 o 
 -11   1   8       58.61       86.09     18.64 o 
 -10   1   8       61.24       58.27     17.21 o 
  -9   1   8       99.66       98.15     17.34 o 
  -8   1   8        9.03        5.34      9.49 o 
  -7   1   8       10.11       10.80      6.90 o 
  -6   1   8        2.98        6.39      6.20 o 
  -5   1   8      157.07      192.48     11.88 o 
  -4   1   8        4.55       -1.27      4.20 o 
  -3   1   8      100.35       73.37      8.57 o 
  -2   1   8        2.80        3.44      4.64 o 
  -1   1   8       85.34       72.76      8.69 o 
   0   1   8       80.60       80.94      8.88 o 
   1   1   8      162.52      152.42     10.33 o 
   2   1   8       31.56       21.99      5.90 o 
   3   1   8       43.69       38.47      7.29 o 
   4   1   8       14.23       10.48      5.63 o 
   5   1   8       32.54       28.03      7.04 o 
   6   1   8        0.48        2.32      5.60 o 
   7   1   8       41.43       40.09      8.20 o 
   8   1   8        0.00        0.29      6.10 o 
 -11   2   8       20.18       19.41     12.95 o 
 -10   2   8       23.97       25.27     12.95 o 
  -9   2   8        0.31       12.23      7.95 o 
  -8   2   8      194.06      182.05     15.51 o 
  -7   2   8       40.29       70.05     10.94 o 
  -6   2   8       95.65       84.39     13.20 o 
  -5   2   8       20.28        9.17      7.72 o 
  -4   2   8      106.38      106.03     19.78 o 
  -3   2   8        4.25        2.03      3.86 o 
  -2   2   8        0.76        2.32      3.81 o 
  -1   2   8      226.07      230.65     10.68 o 
   0   2   8       20.64       33.42      9.04 o 
   1   2   8        3.63        8.24      6.13 o 
   2   2   8      118.31      136.81     10.23 o 
   3   2   8       27.56       20.05      5.87 o 
   4   2   8        8.25        2.21      5.07 o 
   5   2   8        9.11        7.83      5.48 o 
   6   2   8      157.03      165.78     15.33 o 
   7   2   8        7.52        8.56      6.32 o 
   8   2   8        6.56       10.90      7.00 o 
 -11   3   8       15.57        6.10     11.13 o 
 -10   3   8       11.43       10.46      9.54 o 
  -9   3   8        0.00       12.26      8.17 o 
  -8   3   8       76.32      111.20     16.54 o 
  -7   3   8       11.44       20.09      9.85 o 
  -6   3   8        2.13        7.18      7.31 o 
  -5   3   8        1.47        5.53      6.23 o 
  -4   3   8      161.22      149.61     12.73 o 
  -3   3   8      492.74      425.53     30.76 o 
  -2   3   8        5.38        8.20      4.70 o 
  -1   3   8        0.78        2.00      3.98 o 
   0   3   8       69.62       61.17     11.48 o 
   1   3   8      341.27      364.30     14.03 o 
   2   3   8        4.42        1.15      4.74 o 
   3   3   8        2.87        4.77      4.91 o 
   4   3   8       24.49       14.93      5.72 o 
   5   3   8       13.88        9.45      5.71 o 
   6   3   8       14.92       12.29      6.49 o 
   7   3   8        2.57        4.99      6.98 o 
   8   3   8       25.95        2.60      8.67 o 
 -10   4   8        6.84       14.19      9.98 o 
  -9   4   8        9.04        0.09      8.76 o 
  -8   4   8       34.93       43.36     22.70 o 
  -7   4   8       16.88       22.72      8.59 o 
  -6   4   8      141.16      167.87     34.79 o 
  -5   4   8       48.44       45.81      8.98 o 
  -4   4   8      172.48      143.83     24.58 o 
  -3   4   8        3.54       15.05      6.48 o 
  -2   4   8      860.22      841.99     24.07 o 
  -1   4   8      434.62      446.62     15.57 o 
   0   4   8      414.78      382.48     19.45 o 
   1   4   8       11.11        8.11      5.77 o 
   2   4   8       11.69       17.15      5.65 o 
   3   4   8        0.55       -2.18      4.69 o 
   4   4   8        0.28       -5.51      4.52 o 
   5   4   8        1.20        1.40      5.26 o 
   6   4   8       18.44       18.28      6.75 o 
   7   4   8        9.94        3.17      8.88 o 
   8   4   8        5.28        4.34      6.48 o 
 -10   5   8       35.46       38.23     10.45 o 
  -9   5   8       42.89       19.29      9.27 o 
  -8   5   8       69.97       47.02     14.47 o 
  -7   5   8       54.71       60.81     17.44 o 
  -6   5   8       30.47       26.68      8.34 o 
  -5   5   8      182.27      186.92     13.43 o 
  -4   5   8        9.17        1.96      5.59 o 
  -3   5   8        9.93       18.02      6.90 o 
  -2   5   8        0.30       11.47      5.32 o 
  -1   5   8      265.98      261.77     16.50 o 
   0   5   8      163.72      192.72     13.52 o 
   1   5   8      134.49      127.44     15.02 o 
   2   5   8       76.08       71.64      8.25 o 
   3   5   8        0.35        6.31      5.06 o 
   4   5   8       21.83       21.87      6.53 o 
   5   5   8        0.12        1.90      5.18 o 
   6   5   8       10.38       12.87      6.99 o 
   7   5   8       10.18        6.34      8.56 o 
   8   5   8       11.66        4.30      6.33 o 
 -10   6   8       68.32       77.25     16.26 o 
  -9   6   8       59.17       38.97     15.33 o 
  -8   6   8       20.05       15.93      8.86 o 
  -7   6   8      299.69      233.92     21.23 o 
  -6   6   8       42.28       40.25     10.37 o 
  -5   6   8        2.92        3.23      9.08 o 
  -4   6   8      118.86      115.02     23.31 o 
  -3   6   8        0.72        6.00      7.04 o 
  -2   6   8       35.43       41.17      7.18 o 
  -1   6   8      162.23      165.26     12.29 o 
   0   6   8        7.49        4.27      7.40 o 
   1   6   8        3.19        2.68      7.50 o 
   2   6   8        0.06       -0.31      6.15 o 
   3   6   8       91.86       95.12     13.21 o 
   4   6   8       30.89       38.61      7.93 o 
   5   6   8      151.42      150.95     11.96 o 
   6   6   8        0.43        3.39      5.65 o 
   7   6   8       51.38       41.99      8.38 o 
  -9   7   8        5.66       14.00      8.71 o 
  -8   7   8        0.05        7.88      7.97 o 
  -7   7   8       90.43       89.77     13.56 o 
  -6   7   8       51.36       58.21     10.75 o 
  -5   7   8       32.62       45.03     10.79 o 
  -4   7   8       40.40       40.38      8.88 o 
  -3   7   8       74.34       89.48     11.10 o 
  -2   7   8       63.49       75.73     12.71 o 
  -1   7   8        4.34        8.67      5.54 o 
   0   7   8       11.73       15.87      7.40 o 
   1   7   8      185.53      197.19     12.51 o 
   2   7   8      136.70      136.99     19.69 o 
   3   7   8      124.98      149.89     17.94 o 
   4   7   8      215.18      213.96     19.89 o 
   5   7   8       38.95       40.19      9.15 o 
   6   7   8        0.01        6.01      7.04 o 
   7   7   8       21.26       11.78      7.37 o 
  -9   8   8       19.61       12.18      8.11 o 
  -8   8   8        0.24       12.88      8.16 o 
  -7   8   8      199.18      187.62     34.90 o 
  -6   8   8       41.74       52.48     12.46 o 
  -5   8   8        0.02       -2.60      6.47 o 
  -4   8   8       52.49       66.16     10.55 o 
  -3   8   8       24.89       32.58      8.47 o 
  -2   8   8       11.40       16.20      7.16 o 
  -1   8   8        0.14       10.93      5.90 o 
   0   8   8       69.37       78.71      9.31 o 
   1   8   8       83.48       83.99      9.68 o 
   2   8   8       12.94       24.17      8.46 o 
   3   8   8      355.12      399.18     19.34 o 
   4   8   8       47.05       41.85      9.14 o 
   5   8   8       65.64       96.29     11.91 o 
   6   8   8        0.28        9.21      7.22 o 
  -8   9   8        1.49        2.41      7.29 o 
  -7   9   8       19.09       17.12      9.03 o 
  -6   9   8      203.02      242.83     17.20 o 
  -5   9   8      106.40       93.83     12.26 o 
  -4   9   8       29.92       35.03      9.16 o 
  -3   9   8        1.44        0.67      6.52 o 
  -2   9   8        7.17       10.79      7.09 o 
  -1   9   8        2.96        9.69      6.66 o 
   0   9   8       26.63       23.37      8.99 o 
   1   9   8       38.74       40.72      8.06 o 
   2   9   8       18.11       13.54      7.84 o 
   3   9   8       19.08       35.36      8.44 o 
   4   9   8        2.77       17.55      7.10 o 
   5   9   8        1.11       13.39      7.43 o 
  -7  10   8       35.46       38.74     12.82 o 
  -6  10   8       14.66       14.08      8.80 o 
  -5  10   8       31.73       28.53      9.51 o 
  -4  10   8       63.90       83.86     12.40 o 
  -3  10   8        1.82        2.03      7.40 o 
  -2  10   8       15.48        5.16      7.29 o 
  -1  10   8       46.20       31.87      9.36 o 
   0  10   8       71.36       86.88     10.23 o 
   1  10   8       98.12      118.06     15.75 o 
   2  10   8        4.11        6.58      7.27 o 
   3  10   8       50.44       49.92      9.37 o 
   4  10   8       28.21       33.21      8.70 o 
  -5  11   8       34.93       25.15      9.44 o 
  -4  11   8        5.61       12.32      8.04 o 
  -3  11   8        5.93        1.04      7.97 o 
  -2  11   8      141.80      134.49     14.40 o 
  -1  11   8       11.41       10.58      8.29 o 
   0  11   8        6.74        5.37      6.53 o 
   1  11   8        9.59       14.32      6.92 o 
   2  11   8       32.75       35.13     21.23 o 
   3  11   8        0.11        8.90      8.77 o 
  -3  12   8        1.64        2.26     10.52 o 
  -2  12   8        0.01       -1.73      6.95 o 
  -1  12   8       62.83       61.83     11.66 o 
   0  12   8        2.99       10.04      6.98 o 
   1  12   8        0.03       -1.83      8.03 o 
  -9   1   9       91.00      112.78     19.29 o 
  -8   1   9       38.26       47.57     14.75 o 
  -7   1   9       22.99       33.76     13.66 o 
  -6   1   9        4.39        4.78      9.52 o 
  -5   1   9       44.71       56.72     12.10 o 
  -4   1   9       24.34        7.74     16.85 o 
  -3   1   9        4.05        3.48      5.73 o 
  -2   1   9       29.77       26.11      6.65 o 
  -1   1   9      195.89      191.44     23.58 o 
   0   1   9        9.95        8.30      5.39 o 
   1   1   9        0.18        7.89      5.26 o 
   2   1   9       26.68       10.83      5.96 o 
   3   1   9        4.61       10.46      5.77 o 
   4   1   9       41.26       43.76      8.34 o 
   5   1   9       22.26       22.89      7.41 o 
   6   1   9        0.43        0.31      6.03 o 
   7   1   9        3.38        3.37      6.39 o 
  -9   2   9       13.79       23.44     19.78 o 
  -8   2   9        6.14        4.39     16.11 o 
  -7   2   9      205.82      189.20     19.50 o 
  -6   2   9        1.03       -6.04      8.79 o 
  -5   2   9       25.78       29.45      8.75 o 
  -4   2   9        0.66        5.65      7.92 o 
  -3   2   9       48.05       44.59     10.85 o 
  -2   2   9       19.52       23.35      6.45 o 
  -1   2   9       14.25       18.61      6.69 o 
   0   2   9      432.63      395.84     15.27 o 
   1   2   9       48.21       62.88      8.24 o 
   2   2   9       11.86       18.75      6.16 o 
   3   2   9        5.32       13.09      5.87 o 
   4   2   9       40.55       38.52      8.01 o 
   5   2   9        2.53        8.79      6.23 o 
   6   2   9        6.98        4.37      6.18 o 
  -9   3   9        5.03        3.66     14.28 o 
  -8   3   9        5.28        0.29      8.53 o 
  -7   3   9        9.73       15.89      8.74 o 
  -6   3   9        0.03        6.55      7.46 o 
  -5   3   9       10.55       -1.94      7.92 o 
  -4   3   9       19.18       21.93     15.01 o 
  -3   3   9        2.31        0.31      7.03 o 
  -2   3   9      122.73      123.55     10.33 o 
  -1   3   9        4.32        0.00      7.25 o 
   0   3   9        0.14        2.09      4.61 o 
   1   3   9      139.40      156.76     12.16 o 
   2   3   9      153.06      149.71     14.27 o 
   3   3   9       30.41       32.49      7.29 o 
   4   3   9        0.53        4.48      5.60 o 
   5   3   9       10.72        2.87      8.03 o 
   6   3   9        4.41        6.40      6.56 o 
  -9   4   9        3.58       25.47     10.39 o 
  -8   4   9       30.44       15.60      9.10 o 
  -7   4   9       33.26       37.93     10.67 o 
  -6   4   9        6.99        5.50      7.73 o 
  -5   4   9        2.70       12.61     13.18 o 
  -4   4   9      145.50      139.15     27.10 o 
  -3   4   9       38.13       52.31      8.91 o 
  -2   4   9        7.60        3.85     13.92 o 
  -1   4   9       31.32       42.43      8.99 o 
   0   4   9      135.78      117.15     15.27 o 
   1   4   9       11.61        5.74      6.09 o 
   2   4   9        0.84        2.93      5.20 o 
   3   4   9      101.30      106.07     12.33 o 
   4   4   9       56.69       70.03      9.54 o 
   5   4   9        3.87        1.46      6.24 o 
   6   4   9        5.38        7.31      6.09 o 
  -8   5   9      163.85      203.58     31.13 o 
  -7   5   9        0.06        3.85      8.04 o 
  -6   5   9      156.66       99.12     15.54 o 
  -5   5   9        1.96       16.19      9.15 o 
  -4   5   9      303.03      356.43     40.28 o 
  -3   5   9        4.43        4.19      7.82 o 
  -2   5   9        1.47       19.90      6.60 o 
  -1   5   9        0.04        5.41      5.35 o 
   0   5   9        5.13        1.46     10.99 o 
   1   5   9      200.22      198.55     15.36 o 
   2   5   9       36.89       42.14      9.65 o 
   3   5   9       55.85       42.94      7.91 o 
   4   5   9        2.02        0.61      5.57 o 
   5   5   9        1.07        7.37      6.59 o 
  -8   6   9        0.49        6.07      9.02 o 
  -7   6   9       21.96       15.70     10.38 o 
  -6   6   9       35.62       48.34     13.47 o 
  -5   6   9       39.90       62.16     13.20 o 
  -4   6   9        0.83        4.17      7.02 o 
  -3   6   9        2.86        4.46      6.45 o 
  -2   6   9       36.44       36.74      8.70 o 
  -1   6   9       11.49       22.37      6.70 o 
   0   6   9        5.12        8.94      6.59 o 
   1   6   9        1.17        9.65      7.50 o 
   2   6   9      123.65      127.16     16.05 o 
   3   6   9       16.46       22.01      8.26 o 
   4   6   9        2.07       11.79      8.13 o 
   5   6   9        5.08        2.44      6.18 o 
  -7   7   9       20.99       33.39     12.45 o 
  -6   7   9        0.53       -6.88      8.25 o 
  -5   7   9       36.17       34.70     12.10 o 
  -4   7   9       28.97       31.17      9.18 o 
  -3   7   9        0.01       -2.77      6.32 o 
  -2   7   9        3.09       10.29      7.43 o 
  -1   7   9       35.22       32.71      8.39 o 
   0   7   9        1.47       -0.52      5.92 o 
   1   7   9        0.24        6.59      8.29 o 
   2   7   9       68.03       72.89     11.11 o 
   3   7   9        0.13       12.21      6.77 o 
   4   7   9       37.92       60.97     15.75 o 
  -6   8   9        0.12        5.86      8.94 o 
  -5   8   9        0.02        2.29      7.16 o 
  -4   8   9       37.28       58.42     10.93 o 
  -3   8   9       56.36      101.57     12.82 o 
  -2   8   9       28.77       24.45     15.78 o 
  -1   8   9        5.42        2.88      6.75 o 
   0   8   9        0.44        3.53      5.96 o 
   1   8   9       15.31       29.66     10.36 o 
   2   8   9        6.50        3.19      6.24 o 
   3   8   9        1.10       10.05      7.72 o 
  -5   9   9        9.02       16.61      8.39 o 
  -4   9   9      231.01      277.86     23.20 o 
  -3   9   9       25.35       36.74      9.58 o 
  -2   9   9        9.92       11.86      8.07 o 
  -1   9   9        7.39       12.57      7.95 o 
   0   9   9       27.57       18.94      7.26 o 
   1   9   9       24.73       30.89     10.61 o 
   2   9   9       23.41       18.08      7.37 o 
  -3  10   9      111.96      140.40     22.91 o 
  -2  10   9       23.93       44.01     10.03 o 
  -1  10   9       10.34       10.37      8.44 o 
   0  10   9        4.26        2.42      7.86 o 
  -2   0  10        5.49       10.91      7.39 o 
  -1   0  10       20.56       29.91      9.49 o 
   0   0  10       35.79       38.48     10.09 o 
   1   0  10       10.51        7.77      8.01 o 
   2   0  10       84.13       87.05     14.47 o 
   3   0  10       32.57       25.40     12.08 o 
   4   0  10       27.33       26.80     10.53 o 
  -7   1  10       20.76       24.17     19.04 o 
  -6   1  10       10.35        2.20     13.92 o 
  -5   1  10       25.72       29.59     11.05 o 
  -4   1  10      110.05      134.76     22.70 o 
  -2   1  10        5.27       11.69      6.47 o 
  -1   1  10       13.16       18.56      6.31 o 
   0   1  10       27.05       21.62      8.67 o 
   1   1  10        5.09        5.30      5.53 o 
   2   1  10       11.56        3.00      5.87 o 
   3   1  10      143.09      118.24     11.71 o 
   4   1  10       36.73       48.68      8.91 o 
  -7   2  10       12.32        8.45     14.65 o 
  -6   2  10       90.16       68.18     50.17 o 
  -5   2  10       15.30        9.16     11.35 o 
  -4   2  10       30.98       23.44     13.18 o 
  -3   2  10       16.12       26.37     13.18 o 
  -2   2  10        3.93       -1.46     10.99 o 
  -1   2  10       37.86       32.48      8.29 o 
   0   2  10        8.56       13.03      6.92 o 
   1   2  10      109.30      112.75     10.81 o 
   2   2  10        9.72       15.89      6.51 o 
   3   2  10        0.15       12.79      6.63 o 
   4   2  10       40.54       36.65      9.21 o 
  -6   3  10        0.30        5.53      9.15 o 
  -5   3  10       15.80        3.78      9.57 o 
  -4   3  10        2.50        5.24      8.25 o 
  -3   3  10        0.92       -2.93     10.25 o 
  -1   3  10      121.72      100.34     11.98 o 
   0   3  10       10.04       21.00      7.61 o 
   1   3  10        1.58       10.32      7.29 o 
   2   3  10        1.01        0.65      5.79 o 
   3   3  10      116.68      101.00     12.76 o 
  -6   4  10        0.06        8.02      9.57 o 
  -5   4  10       12.91       20.03     10.61 o 
  -4   4  10       32.61       33.19     11.36 o 
  -3   4  10       96.87       70.60     12.95 o 
  -2   4  10        3.68       10.63     13.55 o 
  -1   4  10       62.65       57.86     18.31 o 
   0   4  10       43.95       44.83      9.54 o 
   1   4  10       11.74       20.04      8.57 o 
   2   4  10       21.18       11.59      7.74 o 
   3   4  10        2.73        1.98      6.56 o 
  -5   5  10       10.45       11.50     10.53 o 
  -4   5  10        0.87        5.78     10.62 o 
  -3   5  10        1.71        5.10      7.30 o 
  -2   5  10        0.30        9.99     18.68 o 
  -1   5  10       59.38       49.07     15.38 o 
   0   5  10        2.40        9.52      7.77 o 
   1   5  10       19.73       19.66      9.57 o 
   2   5  10        0.09        4.12      7.03 o 
  -4   6  10        2.89       -0.73     10.99 o 
  -3   6  10       20.22       26.34      9.27 o 
  -2   6  10        1.00       12.89      8.96 o 
  -1   6  10       58.07       39.82     20.87 o 
   0   6  10        4.35       11.12      8.44 o 
   1   6  10        0.38        5.24      8.09 o 
                                                 
